# Supplementary material for: Prognostic significance of blood pressure parameters after mechanical thrombectomy according to collateral status
Source: BMC Neurol. 2023 Mar 28;23:123. doi: 10.1186/s12883-023-03160-3 (PMC10044781; doi:10.1186/s12883-023-03160-3)
Supplement: Supplementary file 2 — Additional file 2. [file 12883_2023_3160_MOESM2_ESM.csv]

name	survivetime	sex	locationn	age	meanSBP	meanSBP10	SBPSD	SBPSD5	SBPCV	SBPCV5	meanDBP	meanDBP10	DBPSD	DBPSD5	DBPCV	DBPCV5	meanMAP	meanMAP10	MAPSD	MAPSD5	MAPCV	MAPCV5	meanPP	meanPP10	PPSD	PPSD5	PPCV	PPCV5	lowSBPtime	lowDBPtime	lowMAPtime	ASPECTS	location	AdHR	AdSBP	AdDBP	AdGlu	ItPA	TOAST	hypertension	diabetes	AF	CHD	history of stroke	smoke	drink	NIHSS	DPT	PRT
1	91	1	2	32	122.2428571	12.22428571	9.390769002	1.8781538	7.682059485	1.536411897	59.71428571	5.971428571	10.52139691	2.104279382	17.61956421	3.523912842	80.55714286	8.055714286	8.604893456	1.720978691	10.68172623	2.136345246	62.52857143	6.252857143	11.45339824	2.290679648	18.31706367	3.663412734	9.714285714	9	8.857142857	8	1	52	117	56	7.8	0	2	0	0	1	0	0	0	0	16	100	23
2	91	1	2	53	113.2	11.32	5.852349955	1.170469991	5.169920455	1.033984091	72.6	7.26	7.017834424	1.403566885	9.6664386	1.93328772	86.13333333	8.613333333	5.168458471	1.033691694	6.00053228	1.200106456	40.6	4.06	8.883505314	1.776701063	21.88055496	4.376110992	10	4.4	8.8	6	1	74	128	66	5.6	0	2	1	0	1	0	0	1	1	18	20	60
3	91	1	2	68	130.7361111	13.07361111	13.05782703	2.611565406	9.987926759	1.997585352	73.125	7.3125	7.210980477	1.442196095	9.861169883	1.972233977	92.3287037	9.23287037	7.847428744	1.569485749	8.499446466	1.699889293	57.61111111	5.761111111	11.60324816	2.320649632	20.14064289	4.028128578	7.638888889	2.777777778	4.166666667	6	1	51	146	81	5.1	0	1	0	0	0	0	0	1	0	17	56	75
4	91	1	2	52	147.4305556	14.74305556	12.73879114	2.547758228	8.640536618	1.728107324	74.97222222	7.497222222	8.83490552	1.766981104	11.78423856	2.356847712	99.125	9.9125	9.284654663	1.856930933	9.366612522	1.873322504	72.45833333	7.245833333	9.468907607	1.893781521	13.0680726	2.61361452	2.638888889	2.5	1.25	8	1	102	155	120	20.7	1	1	1	1	0	0	0	1	1	4	174	28
5	2	2	2	62	165.5	16.55	12.13024555	2.42604911	7.329453506	1.465890701	92.5	9.25	8.535639569	1.707127914	9.227718453	1.845543691	116.8333333	11.68333333	4.921607687	0.984321537	4.212503013	0.842500603	73	7.3	18.17376445	3.63475289	24.89556774	4.979113548	0	0	0	7	1					0	2	1	0	0	0	0	0	0	23	20	30
6	3	1	2	68	144.0972222	14.40972222	15.53837569	3.107675138	10.78325831	2.156651662	93.26388889	9.326388889	11.8938889	2.37877778	12.75294119	2.550588238	110.2083333	11.02083333	11.79340118	2.358680236	10.70100674	2.140201348	50.83333333	5.083333333	12.67580594	2.535161188	24.93601169	4.987202338	4.027777778	0.138888889	0.277777778	7	2	93	149	94	8.4	0	2	0	0	1	0	0	1	1	21	103	39
7	91	2	2	63	116.6666667	11.66666667	15.87340267	3.174680534	13.60577372	2.721154744	64.12820513	6.412820513	8.392288086	1.678457617	13.08673472	2.617346944	81.64102564	8.164102564	9.818047773	1.963609555	12.0258751	2.40517502	52.53846154	5.253846154	12.468584	2.4937168	23.73229752	4.746459504	9.487179487	7.435897436	7.435897436	9	1				6.55	0	2	1	0	1	0	0	0	0	13	60	15
8	36	1	1	83	148.875	14.8875	11.29743521	2.259487042	7.588537503	1.517707501	82.02777778	8.202777778	12.05967816	2.411935632	14.70194425	2.94038885	104.3101852	10.43101852	8.494373796	1.698874759	8.143379078	1.628675816	66.84722222	6.684722222	17.4086426	3.48172852	26.04243232	5.208486464	2.222222222	1.666666667	0.277777778	7	2	72	156	73	8.8	0	2	1	1	1	0	1	0	0	17	90	34
9	1	1	1	70	159.7777778	15.97777778	13.22390997	2.644781994	8.276438785	1.655287757	90.2962963	9.02962963	8.769768065	1.753953613	9.712212377	1.942442475	113.4567901	11.34567901	8.558570527	1.711714105	7.543462598	1.50869252	69.48148148	6.948148148	12.78331355	2.55666271	18.39815917	3.679631834	0.740740741	0.37037037	0	7	1					0	1	1	0	0	0	1	1	0	18		54
10	91	1	2	55	133.375	13.3375	9.012413192	1.802482638	6.75719827	1.351439654	73.59722222	7.359722222	5.740048884	1.148009777	7.799273818	1.559854764	93.52314815	9.352314815	5.745196371	1.149039274	6.143074185	1.228614837	59.77777778	5.977777778	8.493945188	1.698789038	14.20920199	2.841840398	7.361111111	2.361111111	2.5	7	1					1	2	0	0	0	0	0	1	0	18	20	35
11	91	2	2	73	123.0138889	12.30138889	17.80290612	3.560581224	14.47227324	2.894454648	75.13888889	7.513888889	13.24344702	2.648689404	17.62528993	3.525057986	91.09722222	9.109722222	13.8925496	2.77850992	15.25024502	3.050049004	47.875	4.7875	11.53553908	2.307107816	24.0951208	4.81902416	8.055555556	3.472222222	4.722222222	8	1	106	132	78	7.5	0	2	1	0	1	0	1	0	0	29	37	58
12	91	1	1	67	131.8591549	13.18591549	9.67366938	1.934733876	7.336365371	1.467273074	73.26760563	7.326760563	8.16080834	1.632161668	11.13835817	2.227671634	92.79812207	9.279812207	7.445565181	1.489113036	8.023400706	1.604680141	58.5915493	5.85915493	9.523770959	1.904754192	16.25451293	3.250902586	7.323943662	3.23943662	3.661971831	8	1	62	165	82	7.8	1	1	1	0	0	0	0	1	1	18	68	88
13	2	1	3	57	126.9305556	12.69305556	25.34456988	5.068913976	19.96727247	3.993454494	76.08333333	7.608333333	11.16678929	2.233357858	14.67705055	2.93541011	93.03240741	9.303240741	13.96588283	2.793176566	15.01184719	3.002369438	50.84722222	5.084722222	21.44541694	4.289083388	42.17618191	8.435236382	6.111111111	3.055555556	2.916666667	7	2	61	163	80	16.9	0	2	1	1	0	0	0	1	0	23	32	45
14	1	2	2	73	157.8888889	15.78888889	17.44594827	3.489189654	11.04950981	2.209901962	85.22222222	8.522222222	13.16983084	2.633966168	15.45351729	3.090703458	109.4444444	10.94444444	13.40087062	2.680174124	12.24445031	2.448890062	72.66666667	7.266666667	12.99038106	2.598076212	17.87667118	3.575334236	2.222222222	1.111111111	0	6	1					0	2	1	1	1	0	0	0	0	17	20	30
15	91	1	2	46	114.4444444	11.44444444	10.95302246	2.190604492	9.570602153	1.914120431	80.38888889	8.038888889	11.16780528	2.233561056	13.89222495	2.77844499	91.74074074	9.174074074	10.14391315	2.02878263	11.05715201	2.211430402	34.05555556	3.405555556	9.542918455	1.908583691	28.02162026	5.604324052	9.722222222	1.944444444	4.444444444	7	1					1	2	0	0	1	0	0	1	0	25	42	15
16	91	1	2	69	117.0416667	11.70416667	11.65880855	2.33176171	9.961246184	1.992249237	72.98611111	7.298611111	11.02940124	2.205880248	15.11164394	3.022328788	87.6712963	8.76712963	10.03241898	2.006483796	11.44321962	2.288643924	44.05555556	4.405555556	10.7662604	2.15325208	24.43791769	4.887583538	9.722222222	4.027777778	5.416666667	7	1					0	2	0	0	1	0	1	0	0	15	45	30
17	3	2	2	58	123.0181818	12.30181818	22.58686189	4.517372378	18.36058829	3.672117658	67.01818182	6.701818182	12.29346546	2.458693092	18.34347803	3.668695606	85.68484848	8.568484848	14.77936753	2.955873506	17.24851918	3.449703836	56	5.6	15.35264484	3.070528968	27.41543722	5.483087444	8.888888889	6.181818182	6.181818182	6	1					0	1	1	1	0	0	0	0	0	16	25
18	5	2	2	78	117.016129	11.7016129	17.00481314	3.400962628	14.53202502	2.906405004	57.5483871	5.75483871	9.380267778	1.876053556	16.29979266	3.259958532	77.37096774	7.737096774	10.78842813	2.157685626	13.94376786	2.788753572	59.46774194	5.946774194	13.18931229	2.637862458	22.17893578	4.435787156	8.870967742	8.870967742	8.709677419	7	1	99	156	62	7.1	0	2	1	1	1	0	0	0	0	13	80	30
19	1	2	2	74	131.8275862	13.18275862	9.957297989	1.991459598	7.55327339	1.510654678	63.31034483	6.331034483	11.42085639	2.284171278	18.03947904	3.607895808	86.14942529	8.614942529	9.059585035	1.811917007	10.51612939	2.103225878	68.51724138	6.851724138	13.06473085	2.61294617	19.06780043	3.813560086	7.931034483	6.551724138	6.551724138	7	1	59	117	50	8.3	0	2	1	0	1	0	0	0	0	23	70	25
20	91	1	2	76	120.375	12.0375	9.623090628	1.924618126	7.994260127	1.598852025	68.08333333	6.808333333	6.921593076	1.384318615	10.16635458	2.033270916	85.51388889	8.551388889	6.925026059	1.385005212	8.098130197	1.619626039	52.29166667	5.229166667	8.174914394	1.634982879	15.63330243	3.126660486	9.583333333	6.111111111	7.361111111	7	1	85	121	78	7.4	1	2	1	0	1	0	1	1	0	23	100	30
21	91	1	2	69	158.8541667	15.88541667	10.78807376	2.157614752	6.791180859	1.358236172	95	9.5	10.98742027	2.197484054	11.56570555	2.31314111	116.2847222	11.62847222	8.964070542	1.792814108	7.708725936	1.541745187	63.85416667	6.385416667	13.23436787	2.646873574	20.72592684	4.145185368	0.416666667	0.208333333	0	8	1	83	140	74	8.1	1	2	1	0	1	0	0	0	0	16	180	30
22	91	2	2	67	120.8428571	12.08428571	17.10804177	3.421608354	14.15726355	2.83145271	76.35714286	7.635714286	9.379341645	1.875868329	12.28351572	2.456703144	91.18571429	9.118571429	10.92672649	2.185345298	11.98293677	2.396587354	44.48571429	4.448571429	12.87142984	2.574285968	28.93384998	5.786769996	8.571428571	2.285714286	4	8	2	79	146	92	7.1	1	2	0	0	1	0	0	0	0	15	120
23	1	2	3	73	110.1428571	11.01428571	17.34386127	3.468772254	15.74669636	3.149339272	70	7	7.702813339	1.540562668	11.00401906	2.200803812	83.38095238	8.338095238	10.0081977	2.00163954	12.00297839	2.400595678	40.14285714	4.014285714	13.35949814	2.671899628	33.2798886	6.65597772	10	2.857142857	5.714285714	6	1	94	110	79	11.7	1	2	1	1	1	0	0	0	0	31	60	30
24	91	1	2	56	147.2638889	14.72638889	12.63796322	2.527592644	8.581848076	1.716369615	84.05555556	8.405555556	9.943344988	1.988668998	11.82949172	2.365898344	105.125	10.5125	8.990594546	1.798118909	8.552289699	1.71045794	63.20833333	6.320833333	13.13198171	2.626396342	20.77571266	4.155142532	2.916666667	0.555555556	0.138888889	7	1	87	175	86	6.8	1	1	1	0	0	0	0	0	0	20	120	25
25	1	1	2	67	112.8095238	11.28095238	12.79304126	2.558608252	11.34039116	2.268078232	65.14285714	6.514285714	6.405354903	1.281070981	9.832781649	1.96655633	81.03174603	8.103174603	7.769530775	1.553906155	9.588255413	1.917651083	47.66666667	4.766666667	9.845472733	1.969094547	20.6548379	4.13096758	10	8.095238095	8.571428571	6	1	96	110	79	12.3	0	1	1	1	0	0	0	1	1	24	37	87
26	91	2	2	73	137.5138889	13.75138889	10.81599371	2.163198742	7.865382759	1.573076552	82.90277778	8.290277778	8.643420884	1.728684177	10.42597259	2.085194518	101.1064815	10.11064815	8.199169084	1.639833817	8.109439637	1.621887927	54.61111111	5.461111111	9.853226476	1.970645295	18.04253068	3.608506136	5.416666667	0.694444444	0.833333333	9	1	82	139	89	12.1	1	2	1	0	1	0	1	0	0	20	205	26
27	4	2	2	60	128.5352113	12.85352113	12.69964115	2.53992823	9.880281849	1.97605637	71.01408451	7.101408451	10.39160782	2.078321564	14.63316452	2.926632904	90.18779343	9.018779343	9.946161802	1.98923236	11.02827935	2.20565587	57.52112676	5.752112676	10.98682218	2.197364436	19.10049889	3.820099778	7.887323944	4.929577465	4.788732394	7	1	88	128	71	9.9	1	1	0	0	0	1	0	0	0	24	160	35
28	91	2	3	66	144.2361111	14.42361111	13.34007312	2.668014624	9.248774816	1.849754963	77.38888889	7.738888889	9.972575854	1.994515171	12.88631482	2.577262964	99.6712963	9.96712963	10.03538233	2.007076466	10.06847779	2.013695558	66.84722222	6.684722222	10.5878747	2.11757494	15.838915	3.167783	4.027777778	1.527777778	1.805555556	7	2	80	150	75	10.5	0	1	1	0	0	0	0	0	0	24	215	22
29	1	1	1	72	126.95	12.695	39.23944712	7.847889424	30.9093715	6.1818743	71.5	7.15	23.3023604	4.66047208	32.59071384	6.518142768	94.71929825	9.471929825	18.49266226	3.698532452	19.52364788	3.904729576	58.36842105	5.836842105	17.54742946	3.509485892	30.06322451	6.012644902	5.263157895	3.684210526	3.157894737	6	1	127	136	108	14.8	1	2	1	0	1	0	0	0	1	17	105	54
30	91	2	3	77	137.375	13.7375	11.00248051	2.200496102	8.009084997	1.601816999	61.86111111	6.186111111	7.482007631	1.496401526	12.09484844	2.418969688	87.03240741	8.703240741	6.835459356	1.367091871	7.853924256	1.570784851	75.51388889	7.551388889	11.80116138	2.360232276	15.62780246	3.125560492	5.277777778	8.055555556	6.944444444	9	1	91	178	76	5.6	0	2	1	0	1	1	1	0	0	19	96	83
31	3	1	2	63	114.4307692	11.44307692	12.08559218	2.417118436	10.5614882	2.11229764	69.69230769	6.969230769	6.721986027	1.344397205	9.645233814	1.929046763	84.60512821	8.460512821	8.003665026	1.600733005	9.460023518	1.892004704	44.73846154	4.473846154	8.147616452	1.62952329	18.21165988	3.642331976	9.846153846	5.692307692	7.230769231	7	2	82	110	68	9.2	1	1	1	0	0	0	0	0	0	28	75	19
32	91	2	2	86	116.4861111	11.64861111	9.464526886	1.892905377	8.125026061	1.625005212	49.01388889	4.901388889	8.865970798	1.77319416	18.08869077	3.617738154	71.50462963	7.150462963	7.646941978	1.529388396	10.69433129	2.138866258	67.47222222	6.747222222	10.34608482	2.069216964	15.33384329	3.066768658	10	9.722222222	9.722222222	7	1					0	2	1	0	1	0	0	0	0	18
33	91	2	2	68	150.1805556	15.01805556	17.52850908	3.505701816	11.67162355	2.33432471	91.75	9.175	12.64326353	2.528652706	13.78012374	2.756024748	111.2268519	11.12268519	12.7180606	2.54361212	11.43434376	2.286868752	58.43055556	5.843055556	14.57938578	2.915877156	24.95164669	4.990329338	2.361111111	0.277777778	0.555555556	7	1	151	158	122	4.8	0	2	1	1	1	1	1	0	0	19	79	32
34	91	2	2	30	94.61111111	9.461111111	5.882788348	1.17655767	6.217862024	1.243572405	55.25	5.525	5.864070595	1.172814119	10.61370243	2.122740486	68.37037037	6.837037037	4.840348012	0.968069602	7.079598934	1.415919787	39.36111111	3.936111111	7.04573701	1.409147402	17.90024928	3.580049856	10	10	10	8	1					0	2	0	0	0	1	0	0	0	7		52
35	91	1	2	49	117.3472222	11.73472222	11.85613257	2.371226514	10.10346248	2.020692496	69.91666667	6.991666667	10.24866876	2.049733752	14.65840585	2.93168117	85.72685185	8.572685185	10.17366055	2.03473211	11.8675308	2.37350616	47.43055556	4.743055556	7.7583692	1.55167384	16.35732306	3.271464612	9.861111111	3.888888889	5.972222222	7	1	98	133	80	5.4	1	1	0	0	0	0	0	1	1	17	260	30
36	91	1	2	41	114.0731707	11.40731707	7.12527278	1.425054556	6.246230147	1.249246029	73.70731707	7.370731707	5.060849249	1.01216985	6.866142264	1.373228453	87.16260163	8.716260163	5.094726005	1.018945201	5.845082535	1.169016507	40.36585366	4.036585366	6.015630048	1.20312601	14.9027693	2.98055386	10	1.707317073	7.317073171	7	1					1	1	0	0	0	0	0	0	0	16		47
37	91	1	2	43	113.0694444	11.30694444	15.71249291	3.142498582	13.89632096	2.779264192	61.73611111	6.173611111	13.0879937	2.61759874	21.1998998	4.23997996	78.84722222	7.884722222	13.00282111	2.600564222	16.49115941	3.298231882	51.33333333	5.133333333	11.1076677	2.22153354	21.6383137	4.32766274	9.861111111	7.083333333	8.333333333	8	1	78	115	69	7.2	0	3	0	0	0	0	0	1	1	20	205	60
38	91	1	2	75	149.5744681	14.95744681	14.72020894	2.944041788	9.84139147	1.968278294	61.08510638	6.108510638	13.46304085	2.69260817	22.03980913	4.407961826	90.58156028	9.058156028	11.65246923	2.330493846	12.86406327	2.572812654	88.4893617	8.84893617	16.05543703	3.211087406	18.14391778	3.628783556	2.553191489	7.659574468	5.106382979	7	1	91	157	98	6.7	1	1	1	1	0	0	0	1	0	13	20	50
39	91	1	1	69	153.6901408	15.36901408	10.8727596	2.17455192	7.074467851	1.41489357	90.69014085	9.069014085	8.444087618	1.688817524	9.310921274	1.862184255	111.6901408	11.16901408	7.189570035	1.437914007	6.437067748	1.28741355	63	6.3	12.5947835	2.5189567	19.99171984	3.998343968	1.408450704	0.14084507	0	7	1	73	134	68	8.9	0	2	1	0	1	0	0	1	0	14	60	90
40	91	1	2	46	114.6388889	11.46388889	9.938267987	1.987653597	8.66919427	1.733838854	67.56944444	6.756944444	6.913604447	1.382720889	10.23185036	2.046370072	83.25925926	8.325925926	7.140271783	1.428054357	8.575949205	1.715189841	47.06944444	4.706944444	7.881742835	1.576348567	16.74492429	3.348984858	10	6.388888889	8.194444444	7	1	67	124	81	5.9	1	3	0	0	0	0	0	0	0	19	38	30
41	91	2	2	72	122.4222222	12.24222222	10.05776247	2.011552494	8.215634617	1.643126923	73.95555556	7.395555556	6.928057433	1.385611487	9.367866121	1.873573224	90.11111111	9.011111111	7.121244358	1.424248872	7.902737266	1.580547453	48.46666667	4.846666667	8.21749796	1.643499592	16.95494765	3.39098953	9.333333333	3.555555556	4.888888889	8	1					1	2	1	0	1	0	0	0	0	20	30	45
42	4	1	2	73	132.5072464	13.25072464	24.38395277	4.876790554	18.40197682	3.680395364	59.72463768	5.972463768	9.166569789	1.833313958	15.34805425	3.06961085	83.98550725	8.398550725	13.2579283	2.65158566	15.78597157	3.157194314	72.7826087	7.27826087	18.7874094	3.75748188	25.81304756	5.162609512	5.507246377	8.115942029	6.811594203	7	1	60	136	69	9.3	1	1	1	0	0	0	0	0	0	33	99	27
43	57	1	2	86	133.4166667	13.34166667	13.65650028	2.731300056	10.23597773	2.047195546	66.625	6.6625	8.862704735	1.772540947	13.30237108	2.660474216	88.88888889	8.888888889	8.679838312	1.735967662	9.7648181	1.95296362	66.79166667	6.679166667	13.28022728	2.656045456	19.88306018	3.976612036	7.361111111	6.944444444	5.416666667	7	1	80	170	80	11.5	0	3	1	0	0	0	0	0	0	18	57	72
44	91	1	2	36	127.5833333	12.75833333	10.71099212	2.142198424	8.395291012	1.679058202	73.5	7.35	7.866849684	1.573369937	10.70319685	2.14063937	91.52777778	9.152777778	7.738032812	1.547606562	8.454299886	1.690859977	54.08333333	5.408333333	9.396957854	1.879391571	17.37496059	3.474992118	8.611111111	2.777777778	3.888888889	7	1	79	131	74	17.4	1	1	0	0	0	0	0	1	0	12	200	27
45	2	1	2	70	126.3703704	12.63703704	25.07396466	5.014792932	19.84164847	3.968329694	77.59259259	7.759259259	17.084089	3.4168178	22.01768033	4.403536066	93.85185185	9.385185185	18.48453577	3.696907154	19.69544064	3.939088128	48.77777778	4.877777778	16.76611357	3.353222714	34.37244239	6.874488478	7.407407407	4.074074074	4.814814815	8	1					0	1	1	0	0	0	1	0	0	21	38	112
46	91	1	3	33	111.9305556	11.19305556	9.618536079	1.923707216	8.593306833	1.718661367	62.43055556	6.243055556	8.83945443	1.767890886	14.15885915	2.83177183	78.93055556	7.893055556	8.105705693	1.621141139	10.26941422	2.053882844	49.5	4.95	8.804608268	1.760921654	17.78708741	3.557417482	9.861111111	8.055555556	9.166666667	7	2	113	150	93	5.8	0	1	0	0	0	0	0	0	1	20	133	42
47	91	2	3	62	120.7083333	12.07083333	7.00590797	1.401181594	5.803996937	1.160799387	75	7.5	84.18156099	16.8363122	112.2420813	22.44841626	90.23611111	9.023611111	56.49259199	11.2985184	62.60530435	12.52106087	45.70833333	4.570833333	83.49773338	16.69954668	182.6750776	36.53501552	9.722222222	7.083333333	8.333333333	7	2	113	127	78	7.9	0	1	0	0	0	0	0	0	0	22	120	60
48	91	2	2	84	135.1666667	13.51666667	14.71896353	2.943792706	10.88949213	2.177898426	61.86111111	6.186111111	9.324064814	1.864812963	15.07257895	3.01451579	86.2962963	8.62962963	10.11074136	2.022148272	11.71630974	2.343261948	73.30555556	7.330555556	11.21447617	2.242895234	15.2982623	3.05965246	6.944444444	9.027777778	7.222222222	7	1	68	170	97	7.5	0	2	1	0	0	0	0	0	0	15	50	20
49	91	2	2	70	114.3888889	11.43888889	8.032601802	1.60652036	7.022187102	1.40443742	79.05555556	7.905555556	9.359620928	1.871924186	11.83929562	2.367859124	90.83333333	9.083333333	7.61700593	1.523401186	8.385694602	1.67713892	35.33333333	3.533333333	9.925071398	1.98501428	28.08982471	5.617964942	10	1.805555556	4.583333333	9	1	81	132	71	9.9	1	2	0	0	1	0	0	0	0	21	72	27
50	2	1	2	84	132.609375	13.2609375	17.71880643	3.543761286	13.36165443	2.672330886	58.953125	5.8953125	8.538297826	1.707659565	14.48319801	2.896639602	83.50520833	8.350520833	10.02413176	2.004826352	12.00419945	2.40083989	73.65625	7.365625	15.40997281	3.081994562	20.92147348	4.184294696	6.71875	8.75	7.5	8	1	76	120	68		0	2	1	1	1	0	0	0	0	16	50	60
51	91	1	2	76	142.5	14.25	13.55427275	2.71085455	9.511770353	1.902354071	75.63888889	7.563888889	11.17379424	2.234758848	14.77255206	2.954510412	97.92592593	9.792592593	10.12893749	2.025787498	10.34346869	2.068693738	66.86111111	6.686111111	13.72804835	2.74560967	20.53218698	4.106437396	3.611111111	2.777777778	1.666666667	8	1	77	156	89	5.9	0	2	1	0	1	0	0	0	1	11	27	58
52	91	2	2	50	117.5208333	11.75208333	12.56809467	2.513618934	10.69435462	2.138870924	67.20833333	6.720833333	9.410176324	1.882035265	14.00150228	2.800300456	83.97916667	8.397916667	8.600787871	1.720157574	10.24157325	2.04831465	50.3125	5.03125	13.02723212	2.605446424	25.89263526	5.178527052	9.166666667	6.25	6.875	9	1	68	108	55	5.9	0	2	1	0	0	0	0	0	0	12	53	65
53	91	2	2	48	107.4782609	10.74782609	8.032542507	1.606508501	7.473643919	1.494728784	66.82608696	6.682608696	5.437746052	1.08754921	8.13716065	1.62743213	80.37681159	8.037681159	5.130691333	1.026138267	6.383297909	1.276659582	40.65217391	4.065217391	8.187300169	1.637460034	20.13988277	4.027976554	10	6.739130435	9.565217391	9	1	79	122	76	13.4	0	1	0	1	0	0	0	0	0	11	44	43
54	8	2	2	88	152.5	15.25	22.01088079	4.402176158	14.43336445	2.88667289	69.25	6.925	13.32344117	2.664688234	19.23962623	3.847925246	97	9.7	13.71450462	2.742900924	14.13866456	2.827732912	83.25	8.325	20.31910916	4.063821832	24.40733833	4.881467666	2.916666667	5.277777778	3.611111111	6	1	58	152	73	6.8	0	1	1	0	0	0	0	0	0	18	51	62
55	2	1	2	84	49.9	4.99	58.12047379	11.62409476	116.4738954	23.29477908	33.75	3.375	39.76228708	7.952457416	117.8141839	23.56283678	86.96296296	8.696296296	17.30080638	3.460161276	19.89445367	3.978890734	35.88888889	3.588888889	9.905105305	1.981021061	27.59936463	5.519872926	8.888888889	6.666666667	6.666666667	7	1	128	149	124	10	0	2	1	0	1	0	0	1	1	24	60	55
56	91	1	2	62	135.5972222	13.55972222	9.81900962	1.963801924	7.241305876	1.448261175	79.65277778	7.965277778	6.342700634	1.268540127	7.962937151	1.59258743	98.30092593	9.830092593	6.936140575	1.387228115	7.056027713	1.411205543	55.94444444	5.594444444	6.986685303	1.397337061	12.48861325	2.49772265	6.111111111	0.416666667	1.25	6	1	85	130	73		0	1	1	0	0	0	0	0	0	15	110
57	91	1	2	65	113.9444444	11.39444444	8.665763767	1.733152753	7.605253428	1.521050686	74.75	7.475	8.6264415	1.7252883	11.54038997	2.308077994	87.81481481	8.781481481	7.415858507	1.483171701	8.444883159	1.688976632	39.19444444	3.919444444	9.402784857	1.880556971	23.99009602	4.798019204	10	1.805555556	6.527777778	7	1	55	130	75	7.4	0	2	1	0	1	0	0	1	0	16	240
58	91	1	3	81	119.9305556	11.99305556	8.845029461	1.769005892	7.375125897	1.475025179	79.5	7.95	9.338697318	1.867739464	11.74678908	2.349357816	92.97685185	9.297685185	8.16272807	1.632545614	8.77931217	1.755862434	40.43055556	4.043055556	8.896630774	1.779326155	22.00472057	4.400944114	9.722222222	1.111111111	3.472222222	6	2	138	123	80	5.6	0	1	1	0	0	0	0	1	1	14	72	51
59	91	2	2	78	138.4027778	13.84027778	15.9414949	3.18829898	11.51819	2.303638	78.05555556	7.805555556	9.556192431	1.911238486	12.24280881	2.448561762	98.1712963	9.81712963	10.67546484	2.135092968	10.874324	2.1748648	60.34722222	6.034722222	11.92955818	2.385911636	19.76819767	3.953639534	5.416666667	1.25	2.083333333	8	1	76	144	79	9.9	0	1	0	1	0	0	0	0	0	16	20	40
60	3	1	2	71	131.2916667	13.12916667	14.74041823	2.948083646	11.22723064	2.245446128	76.48611111	7.648611111	9.609257648	1.92185153	12.56340205	2.51268041	94.75462963	9.475462963	10.57841915	2.11568383	11.16401298	2.232802596	54.80555556	5.480555556	9.968455725	1.993691145	18.18876868	3.637753736	6.666666667	2.222222222	3.194444444	7	1	61	112	92	6.6	0	1	0	0	0	0	0	1	1	20	92	81
61	91	1	2	34	101.5106383	10.15106383	6.493717166	1.298743433	6.397080419	1.279416084	64.04255319	6.404255319	8.322200396	1.664440079	12.99479796	2.598959592	76.53191489	7.653191489	7.020900328	1.404180066	9.173820279	1.834764056	37.46808511	3.746808511	7.015049239	1.403009848	18.72273221	3.744546442	10	7.872340426	9.574468085	8	1	81	110	76	6.9	0	1	0	0	0	0	0	0	0	14	150	50
62	91	2	2	82	159.2083333	15.92083333	21.30921741	4.261843482	13.3844862	2.67689724	73.5	7.35	10.66651995	2.13330399	14.51227204	2.902454408	102.0694444	10.20694444	12.4933707	2.49867414	12.24006927	2.448013854	85.70833333	8.570833333	17.89046288	3.578092576	20.87365625	4.17473125	1.805555556	2.916666667	1.666666667	6	1	69	194	87	7.2	1	1	1	0	0	1	0	0	0	16	105	80
63	91	1	2	58	158.7222222	15.87222222	16.34592788	3.269185576	10.29844949	2.059689898	89.27777778	8.927777778	14.34408375	2.86881675	16.06680196	3.213360392	112.4259259	11.24259259	12.97369702	2.594739404	11.53977334	2.307954668	69.44444444	6.944444444	16.14362377	3.228724754	23.24681823	4.649363646	1.388888889	0.833333333	0.138888889	7	1	110	140	102	7.8	1	1	0	0	0	0	0	1	1	13	263	94
64	62	2	2	87	144.5	14.45	10.25768005	2.05153601	7.098740519	1.419748104	54.65384615	5.465384615	7.504357708	1.500871542	13.73070376	2.746140752	84.6025641	8.46025641	7.219737903	1.443947581	8.533710508	1.706742102	89.84615385	8.984615385	9.602884182	1.920576836	10.68814164	2.137628328	3.461538462	9.615384615	8.076923077	7	1	67	151	61	15.4	0	3	1	1	0	0	0	0	0	10	102	28
65	91	2	2	53	158.7083333	15.87083333	10.41591077	2.083182154	6.562926188	1.312585238	99.69444444	9.969444444	10.02902673	2.005805346	10.0597649	2.01195298	119.3657407	11.93657407	9.335874859	1.867174972	7.821234804	1.564246961	59.01388889	5.901388889	8.501024057	1.700204811	14.40512431	2.881024862	0.138888889	0	0	8	1	95	140	86	7.3	1	1	1	0	0	0	0	0	0	12	72	40
66	91	1	2	62	113.2295082	11.32295082	10.1872362	2.03744724	8.996979995	1.799395999	72.81967213	7.281967213	9.096717717	1.819343543	12.49211573	2.498423146	86.28961749	8.628961749	8.289769556	1.657953911	9.606914247	1.921382849	40.40983607	4.040983607	9.730325533	1.946065107	24.07910172	4.815820344	9.672131148	2.786885246	6.721311475	8	1	89	134	87	5.7	0	1	1	0	0	0	0	1	0	3	188	68
67	91	1	2	58	154.6111111	15.46111111	10.79978554	2.159957108	6.985128989	1.397025798	70.56944444	7.056944444	8.191074477	1.638214895	11.60711203	2.321422406	98.58333333	9.858333333	6.889639769	1.377927954	6.988645582	1.397729116	84.04166667	8.404166667	12.75272686	2.550545372	15.17429076	3.034858152	0.833333333	5.416666667	1.388888889	8	1					0	2	1	1	1	0	1	1	0	12	30	40
68	91	1	2	55	131.5074627	13.15074627	11.73233441	2.346466882	8.921421014	1.784284203	70.35820896	7.035820896	6.222397211	1.244479442	8.843882332	1.768776466	90.74129353	9.074129353	7.285616311	1.457123262	8.028997635	1.605799527	61.14925373	6.114925373	9.152336564	1.830467313	14.96720893	2.993441786	7.313432836	4.626865672	5.223880597	8	1	75	112	68	8.2	0	1	1	1	0	0	0	1	1	14	120	43
69	91	2	2	67	129.0555556	12.90555556	9.541442429	1.908288486	7.393282984	1.478656597	70.84722222	7.084722222	8.374440864	1.674888173	11.82042231	2.364084462	90.25	9.025	7.170568869	1.434113774	7.945228664	1.589045733	58.20833333	5.820833333	10.75061413	2.150122826	18.46920109	3.693840218	8.75	4.444444444	4.444444444	6	1	98	136	74	7.8	0	2	0	0	1	1	0	0	0	25	59	86
70	91	1	2	63	136.3442623	13.63442623	18.41637428	3.683274856	13.5072602	2.70145204	65.96721311	6.596721311	11.66328601	2.332657202	17.68042859	3.536085718	89.42622951	8.942622951	12.55773793	2.511547586	14.04256671	2.808513342	70.37704918	7.037704918	14.39463318	2.878926636	20.45359013	4.090718026	5.737704918	7.213114754	5.737704918	7	1					0	1	1	0	0	1	0	1	1	20	62	74
71	91	1	2	58	97.47222222	9.747222222	7.250006745	1.450001349	7.438023449	1.48760469	58.90277778	5.890277778	7.258137196	1.451627439	12.32223245	2.46444649	71.75925926	7.175925926	6.011783479	1.202356696	8.377711171	1.675542234	38.56944444	3.856944444	8.616764513	1.723352903	22.34090907	4.468181814	10	9.444444444	10	8	1	80	110	76	5.1	0	2	0	0	0	1	0	1	0	6	230	34
72	91	1	2	38	136.1944444	13.61944444	10.22512631	2.045025262	7.507741124	1.501548225	89.56944444	8.956944444	10.557457	2.1114914	11.7868957	2.35737914	105.1111111	10.51111111	9.564704286	1.912940857	9.099612957	1.819922591	46.625	4.6625	8.918152875	1.783630575	19.12740563	3.825481126	6.111111111	0.416666667	0.694444444	7	1	81	157	99		0	1	0	0	0	0	0	1	0	8	107	39
73	4	2	2	69	153.0416667	15.30416667	27.7663478	5.55326956	18.14299884	3.628599768	72.48611111	7.248611111	18.69999854	3.739999708	25.79804358	5.159608716	99.33796296	9.933796296	19.50518514	3.901037028	19.63517729	3.927035458	80.55555556	8.055555556	22.21463094	4.442926188	27.57678324	5.515356648	3.472222222	5.416666667	3.333333333	7	1	92	239	129	8.8	0	1	1	0	0	1	0	0	0	18		57
74	91	1	2	61	118.5333333	11.85333333	12.49753999	2.499507998	10.54348143	2.108696286	64.56666667	6.456666667	8.126938319	1.625387664	12.58689466	2.517378932	82.55555556	8.255555556	8.837976803	1.767595361	10.70549007	2.141098014	53.96666667	5.396666667	8.996103882	1.799220776	16.6697416	3.33394832	9.666666667	7	8	6	1	44	132	70	10.1	0	1	1	0	0	0	0	1	0	10	173	90
75	1	2	2	67	142.1724138	14.21724138	21.67300652	4.334601304	15.24417146	3.048834292	84.13793103	8.413793103	14.69140696	2.938281392	17.46109843	3.492219686	103.4827586	10.34827586	16.25334794	3.250669588	15.70633423	3.141266846	58.03448276	5.803448276	12.77967907	2.555935814	22.02083737	4.404167474	3.793103448	1.034482759	1.379310345	7	1	93	166	101	6.8	0	2	1	1	1	0	0	0	0	11	33	55
76	91	1	2	73	134.625	13.4625	12.24795183	2.449590366	9.097828655	1.819565731	63.52777778	6.352777778	9.957617542	1.991523508	15.67443076	3.134886152	87.22685185	8.722685185	9.262613764	1.852522753	10.61899354	2.123798708	71.09722222	7.109722222	11.67899248	2.335798496	16.42679154	3.285358308	6.111111111	7.916666667	5.694444444	6	1	78	140	82		0	1	0	0	0	0	0	0	0	15	133	63
77	1	2	2	67	142.8333333	14.28333333	11.98120594	2.396241188	8.388242198	1.67764844	80.97222222	8.097222222	10.73623878	2.147247756	13.25916282	2.651832564	101.5925926	10.15925926	8.845964434	1.769192887	8.707292735	1.741458547	61.86111111	6.186111111	14.45664286	2.891328572	23.36951697	4.673903394	3.333333333	1.111111111	0.833333333	6	1					0	2	1	0	0	0	0	0	0	17		43
78	91	2	2	80	118.5138889	11.85138889	14.02612558	2.805225116	11.83500576	2.367001152	73	7.3	10.70342844	2.140685688	14.66223073	2.932446146	88.1712963	8.81712963	10.08601397	2.017202794	11.43911272	2.287822544	45.51388889	4.551388889	13.45414021	2.690828042	29.56051557	5.912103114	9.166666667	3.75	6.527777778	7	1	63	134	95	8.4	0	2	1	0	1	0	1	0	0	11	58	113
79	91	1	2	67	129.8235294	12.98235294	16.16236755	3.23247351	12.44949018	2.489898036	78.05882353	7.805882353	9.319987113	1.863997423	11.93969713	2.387939426	95.31372549	9.531372549	10.56981565	2.11396313	11.08950006	2.217900012	51.76470588	5.176470588	12.23417973	2.446835946	23.63421084	4.726842168	6.911764706	2.058823529	3.529411765	6	1	101	154	103	7.9	0	2	0	0	0	0	0	1	1	15	69	35
80	91	2	2	87	136.2777778	13.62777778	13.05807421	2.611614842	9.581954168	1.916390834	67.625	6.7625	9.749593708	1.949918742	14.41714411	2.883428822	90.50925926	9.050925926	8.567868099	1.71357362	9.466289051	1.89325781	68.65277778	6.865277778	14.5119278	2.90238556	21.13815095	4.22763019	6.111111111	6.805555556	5.277777778	6	1	60	137	56	7.8	0	2	1	0	1	0	0	0	0	18	132	21
81	91	1	1	74	145.6944444	14.56944444	13.07792344	2.615584688	8.976267753	1.795253551	65.36111111	6.536111111	7.906683847	1.581336769	12.09692386	2.419384772	92.13888889	9.213888889	8.71793252	1.743586504	9.461729596	1.892345919	80.33333333	8.033333333	10.10368779	2.020737558	12.57720472	2.515440944	3.194444444	6.944444444	4.027777778	8	1	53	164	72	6.7	0	1	1	0	0	0	0	1	1	13	43	40
82	91	1	2	41	107.12	10.712	8.208109479	1.641621896	7.662536855	1.532507371	67.06	6.706	9.020181454	1.804036291	13.4509118	2.69018236	80.41333333	8.041333333	8.150945579	1.630189116	10.13631103	2.027262206	40.06	4.006	6.795586803	1.359117361	16.96352173	3.392704346	10	6.4	8.8	6	1	90	120	85	6.9	1	2	1	0	0	0	1	1	1	17	97	14
83	91	2	2	78	136.6666667	13.66666667	9.488317502	1.8976635	6.942671343	1.388534269	72.27777778	7.227777778	6.047283693	1.209456739	8.366726093	1.673345219	93.74074074	9.374074074	5.769224438	1.153844888	6.154447247	1.230889449	64.38888889	6.438888889	9.745429489	1.949085898	15.13526582	3.027053164	5.833333333	2.361111111	1.944444444	8	1	69	125	65	7.9	1	1	1	0	0	1	1	0	0	12	204	60
84	91	1	2	38	110.7846154	11.07846154	7.406695256	1.481339051	6.685671318	1.337134264	64.35384615	6.435384615	7.926282959	1.585256592	12.31671987	2.463343974	79.83076923	7.983076923	7.130023345	1.426004669	8.931422576	1.786284515	46.43076923	4.643076923	6.480666514	1.296133303	13.95769793	2.791539586	10	7.384615385	9.076923077	7	1	62	117	62	7.2	0	2	0	0	0	1	0	0	1	12	357	81
85	91	2	2	82	139.0138889	13.90138889	11.27066872	2.254133744	8.107584652	1.62151693	73.375	7.3375	6.857580364	1.371516073	9.34593576	1.869187152	95.25462963	9.525462963	7.425054455	1.485010891	7.794953887	1.558990777	65.63888889	6.563888889	9.139460266	1.827892053	13.92384975	2.78476995	5	2.222222222	1.805555556	7	1	81	151	69	7.8	0	2	0	0	1	0	0	0	0	13	30	42
86	91	2	2	82	143.9295775	14.39295775	16.63844425	3.32768885	11.5601286	2.31202572	61.16901408	6.116901408	15.2652602	3.05305204	24.95587093	4.991174186	88.75586854	8.875586854	14.00872265	2.80174453	15.78343256	3.156686512	82.76056338	8.276056338	15.20663839	3.041327678	18.37425673	3.674851346	4.788732394	7.887323944	6.338028169	7	1	78	120	70	8.5	0	2	1	1	1	0	0	0	0	15	30	81
87	5	2	2	75	142.4146341	14.24146341	21.05703637	4.211407274	14.78572514	2.957145028	79.43902439	7.943902439	14.32314348	2.864628696	18.03036176	3.606072352	100.4308943	10.04308943	15.89885459	3.179770918	15.83064126	3.166128252	62.97560976	6.297560976	11.96137075	2.39227415	18.99365611	3.798731222	4.87804878	2.682926829	2.195121951	6	1	98	157	100	6.5	0	2	1	0	1	0	0	0	0	20	60	23
88	91	1	2	49	111.25	11.125	8.022415779	1.604483156	7.211160251	1.44223205	65.33333333	6.533333333	7.503989549	1.50079791	11.48569829	2.297139658	80.63888889	8.063888889	7.244176335	1.448835267	8.98347737	1.796695474	45.91666667	4.591666667	5.414508418	1.082901684	11.79203285	2.35840657	10	7.361111111	8.75	7	1	60	113	74	6.4	0	3	0	0	0	0	0	1	1	12	28	64
89	91	1	2	64	141.5416667	14.15416667	9.449550999	1.8899102	6.676162025	1.335232405	78.91666667	7.891666667	7.369044504	1.473808901	9.337754387	1.867550877	99.79166667	9.979166667	6.757465587	1.351493117	6.771573031	1.354314606	62.625	6.2625	9.558474597	1.911694919	15.26303329	3.052606658	4.305555556	0.972222222	0.972222222	6	1	50	168	78	6.3	0	1	1	0	0	0	0	0	0	14	157	29
90	91	1	3	68	139.9722222	13.99722222	11.75449836	2.350899672	8.397736472	1.679547294	71.93055556	7.193055556	8.357043734	1.671408747	11.61821102	2.323642204	94.61111111	9.461111111	8.208930592	1.641786118	8.676497397	1.735299479	68.04166667	6.804166667	10.65520768	2.131041536	15.65982758	3.131965516	4.861111111	2.638888889	2.5	6	2	88	142	68	13.1	0	1	1	0	0	0	0	1	1	17	342	101
91	91	2	2	82	145.5694444	14.55694444	12.54942498	2.509884996	8.620919745	1.724183949	79.63888889	7.963888889	9.926923918	1.985384784	12.46492016	2.492984032	101.6157407	10.16157407	8.701205954	1.740241191	8.562852458	1.712570492	65.93055556	6.593055556	13.82621147	2.765242294	20.97087057	4.194174114	2.777777778	1.25	1.111111111	7	1	96	153	95	9.6	0	2	1	1	1	0	1	0	0	15	109	86
92	91	1	2	70	140.9166667	14.09166667	13.10708872	2.621417744	9.301304826	1.860260965	69.125	6.9125	7.253823664	1.450764733	10.49377745	2.09875549	93.05555556	9.305555556	8.271223944	1.654244789	8.888479463	1.777695893	71.79166667	7.179166667	10.3773012	2.07546024	14.45474341	2.890948682	4.166666667	5.833333333	4.027777778	6	1	66	181	95	8.9	1	1	1	0	0	0	0	1	1	11	201	78
93	91	2	2	91	130.2916667	13.02916667	9.58055175	1.91611035	7.353157723	1.470631545	75.25	7.525	7.458334973	1.491666995	9.911408601	1.98228172	93.59722222	9.359722222	6.86624674	1.373249348	7.335951406	1.467190281	55.04166667	5.504166667	9.612839858	1.922567972	17.46465985	3.49293197	8.333333333	2.361111111	2.777777778	7	1	87	123	68	7.2	0	2	1	0	1	0	0	0	0	18	100	35
95	91	1	2	67	118.0925926	11.80925926	10.94285072	2.188570144	9.266331171	1.853266234	70.77777778	7.077777778	5.682368184	1.136473637	8.028463682	1.605692736	86.54938272	8.654938272	6.711846096	1.342369219	7.75493237	1.550986474	47.31481481	4.731481481	8.588768607	1.717753721	18.15238766	3.630477532	9.62962963	4.259259259	7.037037037	6	1	71	133	89	6.1	0	2	0	0	1	0	0	0	0	16	108	91
96	91	1	2	60	138.5972222	13.85972222	8.237085021	1.647417004	5.943181897	1.188636379	87.66666667	8.766666667	8.01582941	1.603165882	9.143531646	1.828706329	104.6435185	10.46435185	7.069812036	1.413962407	6.756091668	1.351218334	50.93055556	5.093055556	8.343550075	1.668710015	16.38220904	3.276441808	5	0.138888889	0	7	1	66	141	92	16.4	0	1	1	0	0	0	0	0	0	13	44	39
97	62	1	3	68	112.6666667	11.26666667	12.31739866	2.463479732	10.93260236	2.186520472	77.125	7.7125	9.128098548	1.82561971	11.83546003	2.367092006	88.97222222	8.897222222	9.746673924	1.949334785	10.9547381	2.19094762	35.54166667	3.554166667	7.074925969	1.414985194	19.90600507	3.981201014	9.861111111	1.388888889	5.277777778	6	2	108	167	119	7.1	0	1	1	0	0	0	1	1	1	37	62	148
98	91	1	3	66	127.1388889	12.71388889	9.290773184	1.858154637	7.307577772	1.461515554	72.56944444	7.256944444	8.686765697	1.737353139	11.97028	2.394056	90.75925926	9.075925926	6.981805602	1.39636112	7.692664813	1.538532963	54.56944444	5.456944444	11.68341353	2.336682706	21.41017497	4.282034994	8.611111111	3.75	4.444444444	7	2	54	135	72	8.4	0	1	1	0	0	0	1	0	0	9	102	103
99	91	1	2	75	122.2222222	12.22222222	15.20861711	3.041723422	12.443414	2.4886828	71.20833333	7.120833333	9.098734628	1.819746926	12.77762616	2.555525232	88.21296296	8.821296296	9.510114138	1.902022828	10.78085784	2.156171568	51.01388889	5.101388889	13.72311	2.744622	26.90073291	5.380146582	9.305555556	3.888888889	5	7	1	58	131	88	9.1	0	2	1	0	1	0	0	0	0	14	112	29
100	91	2	2	90	115.1690141	11.51690141	9.771658604	1.954331721	8.48462469	1.696924938	61.91549296	6.191549296	12.18986286	2.437972572	19.68790407	3.937580814	79.66666667	7.966666667	9.396554586	1.879310917	11.79483839	2.358967678	53.25352113	5.325352113	13.84477035	2.76895407	25.99784964	5.199569928	9.85915493	7.183098592	8.873239437	7	1	115	156	86	5.2	0	2	1	0	1	1	0	0	0	10	41	114
101	91	1	2	77	119.0961538	11.90961538	12.81429902	2.562859804	10.75962456	2.151924912	73.32692308	7.332692308	9.294149865	1.858829973	12.67494868	2.534989736	88.58333333	8.858333333	7.619741302	1.52394826	8.601777576	1.720355515	45.76923077	4.576923077	15.6262918	3.12525836	34.14147789	6.828295578	9.230769231	3.269230769	5.576923077	6	1	85	153	81	5.7	0	2	1	0	1	1	0	0	0	15	152	41
102	1	2	2	63	140.8571429	14.08571429	36.39335366	7.278670732	25.83706649	5.167413298	81.71428571	8.171428571	18.92717874	3.785435748	23.16263133	4.632526266	101.4285714	10.14285714	24.42199546	4.884399092	24.0780237	4.81560474	59.14285714	5.914285714	19.4287465	3.8857493	32.85053756	6.570107512	5.714285714	1.428571429	2.857142857	7	1	90	172	113	11.2	1	2	1	0	1	0	1	0	0	22	87	91
103	91	1	2	47	126.8970588	12.68970588	7.459622066	1.491924413	5.878483028	1.175696606	77	7.7	7.148739582	1.429747916	9.284077379	1.856815476	93.63235294	9.363235294	6.513702792	1.302740558	6.956679596	1.391335919	49.89705882	4.989705882	6.771625846	1.354325169	13.57119238	2.714238476	9.411764706	1.176470588	2.5	7	1	69	112	89	7.4	0	1	0	0	0	0	0	1	1	20	71	118
104	91	1	2	42	131.2083333	13.12083333	7.102741982	1.420548396	5.413331457	1.082666291	85.63888889	8.563888889	6.995583225	1.399116645	8.168699193	1.633739839	100.8287037	10.08287037	6.298518855	1.259703771	6.246751792	1.249350358	45.56944444	4.556944444	6.630757161	1.326151432	14.55088435	2.91017687	8.75	0	0.277777778	8	1	68	144	98	10.6	0	1	1	0	0	0	0	1	0	10	108	36
105	91	1	2	64	149.9583333	14.99583333	11.25434189	2.250868378	7.504979307	1.500995861	85.19444444	8.519444444	8.883659455	1.776731891	10.42751028	2.085502056	106.7824074	10.67824074	8.021520296	1.604304059	7.51202421	1.502404842	64.76388889	6.476388889	11.71311178	2.342622356	18.08586849	3.617173698	1.805555556	0.277777778	0.138888889	7	1	68	169	91	6.2	0	1	1	0	0	0	0	0	0	20	172	48
106	91	2	2	38	125.1805556	12.51805556	12.3314854	2.46629708	9.850959154	1.970191831	77.48611111	7.748611111	9.95906135	1.99181227	12.85270509	2.570541018	93.38425926	9.338425926	9.532033091	1.906406618	10.20732313	2.041464626	47.69444444	4.769444444	10.80641292	2.161282584	22.65759262	4.531518524	8.472222222	2.083333333	3.333333333	6	1	62	121	83	7.9	0	1	0	0	0	0	0	0	0	12	96	17
107	91	1	3	46	148.28125	14.828125	20.08036927	4.016073854	13.54208254	2.708416508	89.9375	8.99375	11.62082832	2.324165664	12.92100438	2.584200876	109.3854167	10.93854167	13.48213512	2.696427024	12.32534969	2.465069938	58.34375	5.834375	13.85665704	2.771331408	23.75002814	4.750005628	3.125	0.625	1.09375	7	2	103	193	135	7.6	0	1	1	1	0	0	0	0	0	8	245	36
108	91	1	3	44	119.6	11.96	5.215361924	1.043072385	4.360670505	0.872134101	75.3	7.53	5.795642646	1.159128529	7.696736582	1.539347316	90.06666667	9.006666667	4.969615279	0.993923056	5.517707564	1.103541513	44.3	4.43	5.51648248	1.103296496	12.45255639	2.490511278	10	1	5	6	1	85	126	75	11.2	1	1	0	0	0	0	0	0	0	8	50	59
109	91	2	2	74	125.8055556	12.58055556	13.24911784	2.649823568	10.53142509	2.106285018	75.77777778	7.577777778	11.91900154	2.383800308	15.72888767	3.145777534	92.4537037	9.24537037	11.10545631	2.221091262	12.01191068	2.402382136	50.02777778	5.002777778	11.59768338	2.319536676	23.1824876	4.63649752	8.194444444	3.333333333	4.861111111	7	1	101	161	92	9.2	1	2	1	0	1	1	0	0	0	15	49	55
110	28	1	1	80	150.5	15.05	15.49556956	3.099113912	10.29605951	2.059211902	71.36111111	7.136111111	8.737656171	1.747531234	12.24428268	2.448856536	97.74074074	9.774074074	9.929205151	1.98584103	10.1587169	2.03174338	79.13888889	7.913888889	12.064738	2.4129476	15.24501818	3.049003636	2.083333333	4.166666667	1.527777778	6	1	55	132	69	7.9	0	1	1	0	0	0	0	0	0	15	223	137
111	4	1	2	36	117.4285714	11.74285714	9.112137834	1.822427567	7.759728082	1.551945616	75.11428571	7.511428571	8.24716527	1.649433054	10.97948971	2.195897942	89.21904762	8.921904762	7.47252309	1.494504618	8.375479552	1.67509591	42.31428571	4.231428571	8.793183884	1.758636777	20.78065064	4.156130128	10	2.142857143	5.428571429	6	1	94	124	88	6.3	0	3	0	0	0	0	0	0	0	16	192	58
112	91	1	2	48	112.2083333	11.22083333	8.874615643	1.774923129	7.909052189	1.581810438	75.79166667	7.579166667	6.526085253	1.305217051	8.610557783	1.722111557	87.93055556	8.793055556	6.347756618	1.269551324	7.21905665	1.44381133	36.41666667	3.641666667	8.036448659	1.607289732	22.06805124	4.413610248	10	1.666666667	5.694444444	7	1	71	121	78	9.6	1	1	0	1	0	0	0	0	0	17	26	88
113	91	1	1	60	142.7638889	14.27638889	17.2712356	3.45424712	12.09776207	2.419552414	81.80555556	8.180555556	9.860490073	1.972098015	12.05357021	2.410714042	102.125	10.2125	11.44373697	2.288747394	11.20561759	2.241123518	60.95833333	6.095833333	12.23989954	2.447979908	20.07912434	4.015824868	4.722222222	0.555555556	1.527777778	8	1	80	171	89	13.3	0	1	1	0	0	0	0	1	1	16	145	34
114	91	2	2	81	130.1111111	13.01111111	9.125965981	1.825193196	7.013978978	1.402795796	82.11111111	8.211111111	8.810294164	1.762058833	10.72972226	2.145944452	98.11111111	9.811111111	8.026754948	1.60535099	8.181290434	1.636258087	48	4.8	8.237666838	1.647533368	17.16180591	3.432361182	8.75	0.555555556	1.25	6	1	78	148	42	6.7	0	2	1	0	1	1	0	0	0	23	377	38
115	91	1	1	48	120.125	12.0125	9.431648102	1.88632962	7.851528076	1.570305615	76.61111111	7.661111111	8.59668386	1.719336772	11.22119721	2.244239442	91.11574074	9.111574074	8.454084718	1.690816944	9.278402008	1.855680402	43.51388889	4.351388889	5.789726344	1.157945269	13.3054675	2.6610935	9.722222222	1.666666667	4.861111111	7	1	78	176	106	11.2	1	1	1	0	0	0	0	1	0	21	142	38
116	1	1	1	62	159.952381	15.9952381	22.67261827	4.534523654	14.17460505	2.83492101	80.14285714	8.014285714	11.38106196	2.276212392	14.20096858	2.840193716	106.7460317	10.67460317	14.52656752	2.905313504	13.60853166	2.721706332	79.80952381	7.980952381	14.49351251	2.898702502	18.16012903	3.632025806	0.476190476	0.952380952	0.476190476	6	1	73	142	116	7.2	0	2	1	0	1	0	0	1	0	11	52	109
117	4	1	3	64	160.6111111	16.06111111	20.66810536	4.133621072	12.86841565	2.57368313	81.08333333	8.108333333	12.36276782	2.472553564	15.24699012	3.049398024	107.5925926	10.75925926	14.20465464	2.840930928	13.20226077	2.640452154	79.52777778	7.952777778	13.83094329	2.766188658	17.3913363	3.47826726	1.805555556	1.666666667	1.111111111	6	2	90	199	101	8.1	1	1	1	0	0	0	0	0	0	12	87	54
118	91	1	2	71	152.2638889	15.22638889	8.701615611	1.740323122	5.71482554	1.142965108	69.22222222	6.922222222	6.770320945	1.354064189	9.780559952	1.95611199	96.90277778	9.690277778	6.110725198	1.22214504	6.306037183	1.261207437	83.04166667	8.304166667	9.113428414	1.822685683	10.97452493	2.194904986	0.694444444	5.694444444	1.388888889	7	1	57	163	81	10.6	0	1	1	1	0	0	1	0	0	17	42	57
119	91	2	2	77	126.2222222	12.62222222	13.00728098	2.601456196	10.30506415	2.06101283	75.51388889	7.551388889	11.74972946	2.349945892	15.55969324	3.111938648	92.41666667	9.241666667	11.16384591	2.232769182	12.0799054	2.41598108	50.70833333	5.070833333	10.34944035	2.06988807	20.40974267	4.081948534	8.472222222	3.055555556	4.583333333	7	1	96	155	70	7.8	0	1	1	0	0	0	0	0	0	12	174	77
120	91	2	1	60	148.625	14.8625	9.671269343	1.934253869	6.507161879	1.301432376	63.5	6.35	9.607801994	1.921560399	15.13039684	3.026079368	91.875	9.1875	7.574241312	1.514848262	8.244072177	1.648814435	85.125	8.5125	12.61224254	2.522448508	14.81614396	2.963228792	1.666666667	7.777777778	4.583333333	6	1	68	167	66	9.9	0	2	1	0	1	0	1	0	0	20	49	60
122	91	2	1	81	115.1527778	11.51527778	11.91242661	2.382485322	10.34488862	2.068977724	63.52777778	6.352777778	11.83926651	2.367853302	18.63636181	3.727272362	80.73611111	8.073611111	10.32824917	2.065649834	12.79260175	2.55852035	51.625	5.1625	12.38290223	2.476580446	23.98625129	4.797250258	9.861111111	7.083333333	7.777777778	6	1	88	148	87	6.8	0	2	1	0	1	1	0	0	0	18	88	46
123	91	1	2	74	120.7586207	12.07586207	11.69448946	2.338897892	9.684186018	1.936837204	73.51724138	7.351724138	9.241292	1.8482584	12.57023771	2.514047542	89.26436782	8.926436782	7.988274796	1.597654959	8.949007304	1.789801461	47.24137931	4.724137931	13.19809286	2.639618572	27.93756883	5.587513766	9.655172414	3.103448276	5.517241379	7	1	89	123	81	8.4	1	2	1	0	1	0	0	0	0	11	154	39
124	91	1	2	73	135.2222222	13.52222222	18.26427454	3.652854908	13.50685874	2.701371748	75.18055556	7.518055556	7.849511313	1.569902263	10.44087963	2.088175926	95.19444444	9.519444444	8.596274259	1.719254852	9.030226826	1.806045365	60.04166667	6.004166667	18.77999948	3.755999896	31.2782781	6.25565562	5.833333333	2.222222222	2.361111111	7	1	57	164	71	8	0	1	0	0	0	0	1	1	1	20	87	108
125	91	2	2	64	135.9565217	13.59565217	12.13094582	2.426189164	8.922665619	1.784533124	77.5942029	7.75942029	8.987440322	1.797488064	11.58261827	2.316523654	97.04830918	9.704830918	9.298301792	1.859660358	9.581106431	1.916221286	58.36231884	5.836231884	8.602275715	1.720455143	14.73943443	2.947886886	6.231884058	2.173913043	2.173913043	8	1	120	155	94	9	1	2	0	0	1	0	0	0	0	14	192	23
126	91	2	2	49	136.4166667	13.64166667	11.52064894	2.304129788	8.445191652	1.68903833	83.91666667	8.391666667	6.617837611	1.323567522	7.886201721	1.577240344	101.4166667	10.14166667	7.445104262	1.489020852	7.34110527	1.468221054	52.5	5.25	9.002347112	1.800469422	17.14732783	3.429465566	5.972222222	0.138888889	0.555555556	7	1	86	135	78	5.5	1	2	1	0	0	0	0	0	0	13	115	61
127	91	1	1	80	141.8472222	14.18472222	13.36029404	2.672058808	9.418791454	1.883758291	67.01388889	6.701388889	12.3351017	2.46702034	18.40678388	3.681356776	91.95833333	9.195833333	10.3740584	2.07481168	11.2812597	2.25625194	74.83333333	7.483333333	15.48920569	3.097841138	20.69827041	4.139654082	3.75	6.527777778	4.722222222	7	1	65	169	74		1	1	1	0	0	0	0	0	0	18	52	48
128	91	1	2	69	118.7384615	11.87384615	9.627884183	1.925576837	8.108479812	1.621695962	74.43076923	7.443076923	6.224872566	1.244974513	8.363305432	1.672661086	89.2	8.92	6.266312047	1.253262409	7.025013505	1.405002701	44.30769231	4.430769231	8.865176036	1.773035207	20.0082098	4.00164196	10	1.692307692	5.846153846	8	1	82	120	72	7.8	0	2	1	0	1	0	0	1	0	13	68	66
129	91	2	2	83	128.3333333	12.83333333	13.39749819	2.679499638	10.43960898	2.087921796	79.48611111	7.948611111	13.28346749	2.656693498	16.71168372	3.342336744	95.76851852	9.576851852	11.35163379	2.270326758	11.85319974	2.370639948	48.84722222	4.884722222	14.78928021	2.957856042	30.27660435	6.05532087	7.916666667	2.5	3.472222222	7	1	121	164	94	6.1	1	2	1	0	1	1	0	0	0	19	42	69
130	1	2	1	82	157.1428571	15.71428571	7.221001118	1.444200224	4.595182529	0.919036506	70.57142857	7.057142857	7.913219801	1.58264396	11.2130645	2.2426129	99.42857143	9.942857143	6.993950523	1.398790105	7.034145641	1.406829128	86.57142857	8.657142857	6.778818551	1.35576371	7.830318459	1.566063692	0	2.857142857	1.428571429	6	1	77	189	73	8.5	1	1	1	0	0	1	1	0	0	39	30	48
131	91	1	2	54	131.5915493	13.15915493	11.41374793	2.282749586	8.673617715	1.734723543	85.16901408	8.516901408	10.50984017	2.101968034	12.33998102	2.467996204	100.6431925	10.06431925	8.893251221	1.778650244	8.836416057	1.767283211	46.42253521	4.642253521	13.07195687	2.614391374	28.15864495	5.63172899	7.746478873	0.563380282	1.267605634	7	1	121	148	118	10.9	0	2	1	1	1	0	1	1	1	21	110	31
132	91	2	2	78	141.4027778	14.14027778	14.83492237	2.966984474	10.49125244	2.098250488	77.16666667	7.716666667	10.20632226	2.041264452	13.22633554	2.645267108	98.5787037	9.85787037	11.0470601	2.20941202	11.20633533	2.241267066	64.23611111	6.423611111	9.666980325	1.933396065	15.04913694	3.009827388	4.722222222	2.222222222	2.083333333	7	1	78	176	103	9.8	1	2	1	1	1	1	1	0	0	17	125	85
133	91	2	3	68	136.7361111	13.67361111	17.28224119	3.456448238	12.63912002	2.527824004	61.69444444	6.169444444	13.01747351	2.603494702	21.09991204	4.219982408	86.70833333	8.670833333	13.1179717	2.62359434	15.12884771	3.025769542	75.04166667	7.504166667	13.49119431	2.698238862	17.97827115	3.59565423	6.666666667	7.361111111	6.527777778	8	2	100	142	88	9.6	0	2	0	0	1	0	0	0	0
134	91	1	2	78	120.4583333	12.04583333	10.88213098	2.176426196	9.033937859	1.806787572	75.09722222	7.509722222	9.116089664	1.823217933	12.13905041	2.427810082	90.21759259	9.021759259	8.403769875	1.680753975	9.315001247	1.863000249	45.36111111	4.536111111	10.44678744	2.089357488	23.03027237	4.606054474	9.861111111	3.194444444	5.138888889	7	1	133	149	93	7.9	0	2	1	0	1	0	1	0	0	14	83	53
135	91	2	2	46	109.0833333	10.90833333	9.836336774	1.967267355	9.017268242	1.803453648	70.40277778	7.040277778	7.320932216	1.464186443	10.39864114	2.079728228	83.2962963	8.32962963	6.591728006	1.318345601	7.913590759	1.582718152	38.68055556	3.868055556	10.5066396	2.10132792	27.16258712	5.432517424	10	4.583333333	8.194444444	8	1	76	122	78	5.4	1	2	0	0	1	0	0	0	0	18	30	61
136	91	1	2	73	143.2083333	14.32083333	10.74799359	2.149598718	7.505145364	1.501029073	74.94444444	7.494444444	8.488416115	1.697683223	11.32627799	2.265255598	97.69907407	9.769907407	7.015333022	1.403066604	7.180552209	1.436110442	68.26388889	6.826388889	12.96038716	2.592077432	18.98571466	3.797142932	3.055555556	1.944444444	1.25	6	1	98	199	106	7.4	1	1	1	0	0	0	0	1	1	17
137	3	2	2	84	110.6078431	11.06078431	11.53443268	2.306886536	10.42822313	2.085644626	63.41176471	6.341176471	11.87969102	2.375938204	18.73420662	3.746841324	79.14379085	7.914379085	9.486189939	1.897237988	11.98601917	2.397203834	47.19607843	4.719607843	14.76484962	2.952969924	31.28406027	6.256812054	10	6.862745098	9.019607843	7	1	123	152	113	7.7	0	1	0	0	0	1	0	0	0	38	39	63
138	91	2	2	65	135.5972222	13.55972222	8.696218576	1.739243715	6.413271919	1.282654384	64.76388889	6.476388889	7.666449783	1.533289957	11.83753773	2.367507546	88.375	8.8375	7.206530142	1.441306028	8.154489552	1.63089791	70.83333333	7.083333333	7.48707807	1.497415614	10.56999257	2.113998514	6.527777778	7.083333333	6.111111111	6	1	69	168	98	7.8	0	1	0	0	0	0	0	0	0	14	117	81
139	91	2	1	82	149.8194444	14.98194444	13.47645457	2.695290914	8.995130521	1.799026104	75.43055556	7.543055556	10.61334051	2.122668102	14.07034647	2.814069294	100.2268519	10.02268519	9.559602402	1.91192048	9.537965351	1.90759307	74.38888889	7.438888889	14.11078456	2.822156912	18.96894116	3.793788232	2.083333333	2.638888889	1.388888889	7	1	76	198	95	9.7	0	2	0	0	1	0	0	0	0	13	194	100
140	91	1	2	84	146.4545455	14.64545455	10.7682974	2.15365948	7.352654962	1.470530992	76.83636364	7.683636364	5.97762382	1.195524764	7.779680788	1.555936158	100.0424242	10.00424242	6.462317026	1.292463405	6.459576599	1.29191532	69.61818182	6.961818182	9.654189091	1.930837818	13.86733873	2.773467746	2.181818182	1.090909091	0.909090909	7	1					0	2	0	0	1	0	0	0	0	20	40	95
143	91	1	2	24	117.0555556	11.70555556	8.636458731	1.727291746	7.378085294	1.475617059	75.05555556	7.505555556	8.148081756	1.629616351	10.85606748	2.171213496	89.05555556	8.905555556	7.56215766	1.512431532	8.491505795	1.698301159	42	4.2	7.329277581	1.465855516	17.45066091	3.490132182	10	2.777777778	5.138888889	8	1	62	131	88	6.1	1	2	0	0	0	0	0	0	0	10	40	10
144	4	2	2	83	129.9861111	12.99861111	12.99240629	2.598481258	9.995226553	1.999045311	79.98611111	7.998611111	10.19871996	2.039743992	12.7506136	2.55012272	96.65277778	9.665277778	8.99042048	1.798084096	9.301771441	1.860354288	50	5	14.19581371	2.839162742	28.39162741	5.678325482	7.777777778	1.111111111	1.944444444	6	1	51	171	103	14.8	0	2	1	0	1	1	0	0	0	27	50
145	91	2	2	79	140.137931	14.0137931	11.20533751	2.241067502	7.995934736	1.599186947	62.68965517	6.268965517	7.947650865	1.589530173	12.67777091	2.535554182	88.50574713	8.850574713	7.499510414	1.499902083	8.473472805	1.694694561	77.44827586	7.744827586	11.16883574	2.233767148	14.42102566	2.884205132	3.793103448	7.931034483	5.689655172	7	1					1	2	1	1	0	1	0	0	0	10	37	46
146	2	1	2	45	171.5333333	17.15333333	40.60553159	8.121106318	23.67209381	4.734418762	88	8.8	20.61636444	4.123272888	23.42768686	4.685537372	115.8444444	11.58444444	25.48739202	5.097478404	22.00139346	4.400278692	83.53333333	8.353333333	28.72429386	5.744858772	34.38662473	6.877324946	1.333333333	1.333333333	1.333333333	7	1	102	180	100	8.9	0	1	1	0	0	0	0	1	1	13	78	45
147	1	1	2	68	153.75	15.375	76.58375434	15.31675087	49.81057193	9.962114386	78.625	7.8625	42.03378743	8.406757486	53.46109689	10.69221938	118.4761905	11.84761905	35.7049935	7.1409987	30.13685143	6.027370286	85.85714286	8.585714286	20.60281996	4.120563992	23.99662891	4.799325782	1.428571429	1.428571429	1.428571429	6	1	84	185	105	16.8	0	1	1	1	0	1	1	1	1	40	27	37
148	91	2	2	61	118.5555556	11.85555556	10.35141535	2.07028307	8.731278175	1.746255635	63.52777778	6.352777778	9.607761273	1.921552255	15.12371691	3.024743382	81.87037037	8.187037037	8.515025026	1.703005005	10.40061867	2.080123734	55.02777778	5.502777778	10.55364862	2.110729724	19.17876579	3.835753158	9.861111111	7.638888889	8.75	7	1	88	177	105	9	0	2	1	0	0	0	0	0	0	13	105	40
149	91	1	2	42	118.7361111	11.87361111	8.421958314	1.684391663	7.093005014	1.418601003	75.25	7.525	9.048772386	1.809754477	12.02494669	2.404989338	89.74537037	8.974537037	8.060120934	1.612024187	8.981099416	1.796219883	43.48611111	4.348611111	7.72592682	1.545185364	17.76642386	3.553284772	10	2.361111111	5.694444444	7	1	76	141	101	7.1	1	3	0	0	0	0	0	0	0	12	67	57
150	91	1	2	75	134.4444444	13.44444444	12.78741557	2.557483114	9.511300835	1.902260167	77.41666667	7.741666667	10.08659688	2.017319376	13.02897336	2.605794672	96.42592593	9.642592593	9.46672324	1.893344648	9.817611964	1.963522393	57.02777778	5.702777778	12.13303281	2.426606562	21.27565422	4.255130844	6.805555556	2.361111111	2.638888889	7	1	83	169	90	8.3	1	2	1	1	1	0	0	1	1	40	100	40
151	91	1	2	46	141.8333333	14.18333333	9.203489846	1.840697969	6.488947013	1.297789403	90.34722222	9.034722222	9.516715794	1.903343159	10.53349019	2.106698038	107.5092593	10.75092593	8.670633296	1.734126659	8.065010731	1.613002146	51.48611111	5.148611111	7.774992515	1.554998503	15.10114543	3.020229086	3.611111111	0.138888889	0	7	1	85	146	104	7.4	0	3	1	0	0	0	0	1	1	22	180	74
152	25	1	3	74	132.6805556	13.26805556	17.01352104	3.402704208	12.82291966	2.564583932	71.69444444	7.169444444	8.182149738	1.636429948	11.41252966	2.282505932	92.02314815	9.202314815	10.18273208	2.036546416	11.06540287	2.213080574	60.98611111	6.098611111	12.9783059	2.59566118	21.28075666	4.256151332	6.944444444	3.611111111	4.861111111	7	2	73	151	85	11.4	0	1	1	0	0	0	0	1	0	37	160	25
154	91	1	2	49	134.6595745	13.46595745	12.24793966	2.449587932	9.09548371	1.819096742	85.40425532	8.540425532	9.275164535	1.855032907	10.86030725	2.17206145	101.822695	10.1822695	9.61526842	1.923053684	9.443148619	1.888629724	49.25531915	4.925531915	8.189250869	1.637850174	16.62612487	3.325224974	7.234042553	0.425531915	1.063829787	8	1	75	163	113	7.2	0	1	0	0	0	0	0	0	1	16	137	69
155	91	1	2	73	111.8611111	11.18611111	12.32232093	2.464464186	11.01573264	2.203146528	67.11111111	6.711111111	8.539148547	1.707829709	12.72389684	2.544779368	82.02777778	8.202777778	9.024180697	1.804836139	11.00137166	2.200274332	44.75	4.475	8.947027203	1.789405441	19.99335688	3.998671376	9.722222222	6.25	8.194444444	7	1	72	145	78	5.8	0	1	1	0	0	0	0	1	0	8	152	68
157	91	2	2	64	111.6231884	11.16231884	14.90963116	2.981926232	13.3571092	2.67142184	72.60869565	7.260869565	7.378859691	1.475771938	10.16250137	2.032500274	85.61352657	8.561352657	6.888615024	1.377723005	8.046175996	1.609235199	39.01449275	3.901449275	16.83002635	3.36600527	43.13788328	8.627576656	10	3.333333333	6.811594203	7	1	82	148	92	8.9	0	2	1	0	1	0	0	0	0	17	255	78
159	2	2	2	59	145.3846154	14.53846154	13.41067313	2.682134626	9.224272524	1.844854505	91	9.1	7.929691041	1.585938208	8.713946199	1.74278924	109.1282051	10.91282051	9.283714258	1.856742852	8.507162972	1.701432594	54.38461538	5.438461538	8.400366292	1.680073258	15.44621808	3.089243616	3.076923077	0	0.384615385	7	1	85	170	102	22	0	1	1	1	0	0	0	0	0	37	50	74
160	91	2	2	84	128.4444444	12.84444444	12.32413056	2.464826112	9.594911335	1.918982267	71.05555556	7.105555556	9.686477999	1.9372956	13.63225989	2.726451978	90.18518519	9.018518519	8.720649659	1.744129932	9.669714201	1.93394284	57.38888889	5.738888889	12.92617778	2.585235556	22.5238335	4.5047667	8.194444444	3.888888889	4.583333333	8	1	123	145	80	9.7	1	2	0	0	1	1	0	0	0	13	203	35
161	91	1	2	57	133.7222222	13.37222222	11.50287438	2.300574876	8.602066422	1.720413284	82.01388889	8.201388889	8.859614107	1.771922821	10.80257774	2.160515548	99.25	9.925	8.928116689	1.785623338	8.995583565	1.799116713	51.70833333	5.170833333	8.674777263	1.734955453	16.77636215	3.35527243	6.944444444	0.555555556	0.972222222	7	1	93	162	102	13.6	0	1	0	0	0	0	0	1	1	14	165	60
162	91	1	2	41	131.8405797	13.18405797	10.26075216	2.052150432	7.782696485	1.556539297	66.26086957	6.626086957	7.275365715	1.455073143	10.97988264	2.195976528	88.12077295	8.812077295	7.077066666	1.415413333	8.031099172	1.606219834	65.57971014	6.557971014	9.556958963	1.911391793	14.5730424	2.91460848	7.68115942	6.666666667	5.942028986	7	1	89	151	82	8.9	1	1	1	1	0	0	0	0	0	9	200	96
165	1	1	2	66	162.4	16.24	13.54779898	2.709559796	8.34224075	1.66844815	89.73333333	8.973333333	6.099960968	1.219992194	6.797876264	1.359575253	113.9555556	11.39555556	7.546539906	1.509307981	6.622353662	1.324470732	72.66666667	7.266666667	11.43095213	2.286190426	15.73066807	3.146133614	0.666666667	0	0	6	1	60	149	96	9.6	1	1	1	0	0	0	0	1	0	20	32	34
166	54	2	1	79	139.7777778	13.97777778	11.65854848	2.331709696	8.340773955	1.668154791	64.38888889	6.438888889	11.99830452	2.399660904	18.63412264	3.726824528	89.51851852	8.951851852	9.290291244	1.858058249	10.37806635	2.07561327	75.38888889	7.538888889	15.72792937	3.145585874	20.8623971	4.17247942	4.583333333	7.083333333	4.861111111	7	1	63	159	75	8.4	1	2	1	0	1	1	0	0	0	21	48	46
167	1	1	3	53	176.6875	17.66875	21.10203387	4.220406774	11.94313908	2.388627816	83.4375	8.34375	10.57650698	2.115301396	12.67596343	2.535192686	114.5208333	11.45208333	13.20604169	2.641208338	11.53156269	2.306312538	93.25	9.325	14.78963601	2.957927202	15.86019948	3.172039896	0.588235294	1.875	0	6	2	80	179	107	16.5	1	1	1	0	0	1	0	1	0	14	129	50
168	91	1	1	61	150.0972222	15.00972222	13.35976693	2.671953386	8.900742288	1.780148458	86.68055556	8.668055556	9.683478581	1.936695716	11.17145422	2.234290844	107.8194444	10.78194444	9.463204005	1.892640801	8.776899245	1.755379849	63.41666667	6.341666667	12.08508568	2.417017136	19.0566397	3.81132794	2.222222222	0.138888889	0	7	1	81	164	75	5.9	1	3	1	0	0	0	0	1	1	16	146	43
169	1	2	3	64	147.8888889	14.78888889	14.88660845	2.97732169	10.06607634	2.013215268	74.88888889	7.488888889	11.78393445	2.35678689	15.73522404	3.147044808	99.22222222	9.922222222	12.61612725	2.52322545	12.71502186	2.543004372	73	7.3	5.722761571	1.144552314	7.839399413	1.567879883	3.333333333	4.444444444	3.333333333	6	2	80	180	105		1	2	0	0	0	0	0	0	0	35	149	30
170	1	2	1	75	138.6	13.86	19.81269434	3.962538868	14.29487326	2.858974652	78.86666667	7.886666667	10.25995452	2.051990904	13.00924072	2.601848144	98.77777778	9.877777778	11.56737796	2.313475592	11.71050637	2.342101274	59.73333333	5.973333333	17.39239024	3.478478048	29.11672472	5.823344944	5.333333333	1.333333333	2	6	1	109	153	99	6.5	1	2	1	0	1	0	0	0	0	36	156	149
171	91	1	2	66	124.4166667	12.44166667	8.142654168	1.628530834	6.544665105	1.308933021	75.72222222	7.572222222	7.660438376	1.532087675	10.11649969	2.023299938	91.9537037	9.19537037	6.222103453	1.244420691	6.766561	1.3533122	48.69444444	4.869444444	10.06407485	2.01281497	20.66780915	4.13356183	9.722222222	2.222222222	3.611111111	7	1	59	129	76	6.4	1	2	1	0	1	0	0	1	1	19	79	60
172	91	1	3	38	114.4333333	11.44333333	9.503840724	1.900768145	8.30513317	1.661026634	62.33333333	6.233333333	8.272652634	1.654530527	13.27163524	2.654327048	79.7	7.97	8.229630607	1.645926121	10.32575986	2.065151972	52.1	5.21	6.002011157	1.200402231	11.52017497	2.304034994	10	8.333333333	8.666666667	8	2	61	123	75	6.8	1	1	0	0	0	0	0	0	0	13	46	151
173	91	1	2	70	151.7076923	15.17076923	10.62826873	2.125653746	7.005754663	1.401150933	69.46153846	6.946153846	7.500160255	1.500032051	10.7975729	2.15951458	96.87692308	9.687692308	7.431298589	1.486259718	7.670865623	1.534173125	82.24615385	8.224615385	9.470399228	1.894079846	11.51470164	2.302940328	1.538461538	4.923076923	2.153846154	8	1	61	156	74	4.9	1	1	1	0	0	0	1	1	1	8	37	102
175	91	1	2	81	124.8472222	12.48472222	13.71095966	2.742191932	10.9821904	2.19643808	57.84722222	5.784722222	10.07948652	2.015897304	17.42432244	3.484864488	80.18055556	8.018055556	8.851219822	1.770243964	11.03911012	2.207822024	67	6.7	15.30442263	3.060884526	22.84242184	4.568484368	8.472222222	8.472222222	8.75	7	1	74	151	77	6.5	0	2	1	0	1	0	1	1	1	37	47	34
179	91	1	2	61	132.8333333	13.28333333	9.82236597	1.964473194	7.394503867	1.478900773	90.05555556	9.005555556	9.845123035	1.969024607	10.93227728	2.186455456	104.3148148	10.43148148	8.333030772	1.666606154	7.988348334	1.597669667	42.77777778	4.277777778	11.09145366	2.218290732	25.92807349	5.185614698	7.361111111	0.138888889	0.555555556	8	1	110	150	107	7.2	0	2	1	0	1	0	0	0	0	14	134	54
181	91	2	1	82	140.7903226	14.07903226	16.51441208	3.302882416	11.72979206	2.345958412	66.67741935	6.667741935	10.45642667	2.091285334	15.68211064	3.136422128	91.38172043	9.138172043	11.19732709	2.239465418	12.25335553	2.450671106	74.11290323	7.411290323	13.14871413	2.629742826	17.74146411	3.548292822	4.35483871	6.290322581	4.516129032	8	1	83	177	125	8.2	0	2	1	1	1	0	0	0	0	11	65	85
182	91	1	2	78	134.2638889	13.42638889	13.27604329	2.655208658	9.888022314	1.977604463	79.83333333	7.983333333	13.32793318	2.665586636	16.69469709	3.338939418	97.97685185	9.797685185	12.19344938	2.438689876	12.44523492	2.489046984	54.43055556	5.443055556	11.32344743	2.264689486	20.80347575	4.16069515	5.416666667	2.222222222	2.638888889	7	1	75	142	75	5.6	0	2	1	0	1	1	0	1	0	14	65	26
183	91	2	2	69	140.8194444	14.08194444	15.73757179	3.147514358	11.17570933	2.235141866	76.5	7.65	12.68691241	2.537382482	16.58419923	3.316839846	97.93981481	9.793981481	12.18086526	2.436173052	12.4370924	2.48741848	64.31944444	6.431944444	13.6637965	2.7327593	21.2436482	4.24872964	5.555555556	3.194444444	2.916666667	7	1	85	181	96	10.5	0	2	0	1	1	0	0	0	0	20	50	57
185	91	1	2	76	131.5490196	13.15490196	11.754682	2.3509364	8.935590732	1.787118146	79.50980392	7.950980392	9.692001958	1.938400392	12.1896942	2.43793884	96.85620915	9.685620915	9.138260204	1.827652041	9.434872875	1.886974575	52.03921569	5.203921569	10.64323407	2.128646814	20.45233374	4.090466748	7.254901961	1.37254902	1.764705882	7	1	64	121	76	8.1	1	2	1	0	1	0	0	0	0	18	50	113
187	91	2	2	58	135.5555556	13.55555556	10.60147331	2.120294662	7.820758998	1.5641518	85.125	8.5125	7.727648368	1.545529674	9.078001019	1.815600204	101.9351852	10.19351852	7.642980125	1.528596025	7.497882219	1.499576444	50.43055556	5.043055556	9.212401912	1.842480382	18.26750035	3.65350007	6.666666667	0.416666667	0.555555556	7	1	96	138	100	6.9	0	2	1	0	1	0	0	0	0	23	166	20
188	91	1	3	72	102.0138889	10.20138889	12.90429894	2.580859788	12.64955104	2.529910208	64.58333333	6.458333333	11.18443335	2.23688667	17.31783228	3.463566456	77.06018519	7.706018519	9.77386352	1.954772704	12.68341556	2.536683112	37.43055556	3.743055556	13.97061946	2.794123892	37.32410394	7.464820788	10	7.222222222	9.027777778	8	2	94	134	72	10.2	0	2	1	0	1	0	0	1	0	10	24	46
190	2	2	2	85	125.7291667	12.57291667	18.62364041	3.724728082	14.81250605	2.96250121	64.60416667	6.460416667	8.594257319	1.718851464	13.30294587	2.660589174	84.97916667	8.497916667	10.07053288	2.014106576	11.85059029	2.370118058	61.125	6.1125	16.89595822	3.379191644	27.64164944	5.528329888	8.75	6.875	7.291666667	6	1	89	160	86	8.8	1	2	1	0	1	0	1	0	0	22	219	118
191	91	2	2	72	113.75	11.375	9.710963747	1.942192749	8.537110987	1.707422197	56.13888889	5.613888889	6.938980636	1.387796127	12.36038114	2.472076228	75.34259259	7.534259259	6.569710984	1.313942197	8.719783536	1.743956707	57.61111111	5.761111111	9.574843147	1.914968629	16.6197856	3.32395712	9.722222222	9.583333333	9.583333333	6	1	74	130	62	6.2	0	3	0	0	0	0	0	0	0	35	143	48
193	14	2	2	88	137.9722222	13.79722222	16.23851466	3.247702932	11.76940865	2.35388173	67.48611111	6.748611111	8.761299433	1.752259887	12.98237413	2.596474826	90.98148148	9.098148148	10.72240264	2.144480528	11.78525834	2.357051668	70.48611111	7.048611111	10.41395739	2.082791478	14.77448143	2.954896286	5.694444444	5.416666667	4.166666667	7	1	68	158	76	7.8	0	1	1	0	0	1	0	0	0	35	48	28
194	91	1	2	49	110.375	11.0375	7.72126659	1.544253318	6.995485019	1.399097004	70.05555556	7.005555556	5.917005545	1.183401109	8.446161761	1.689232352	83.49537037	8.349537037	5.793794386	1.158758877	6.939060645	1.387812129	40.31944444	4.031944444	6.588137844	1.317627569	16.33985273	3.267970546	10	4.583333333	8.472222222	6	1	78	117	75	6.3	1	1	0	0	0	0	0	0	1	12	165	25
195	91	2	2	66	116.625	11.6625	17.47387386	3.494774772	14.98295722	2.996591444	75.01388889	7.501388889	12.34195074	2.468390148	16.45288749	3.290577498	88.88425926	8.888425926	12.99526334	2.599052668	14.62043274	2.924086548	41.61111111	4.161111111	12.45109369	2.490218738	29.92252154	5.984504308	8.472222222	3.055555556	5.972222222	8	1	84	150	83	7	0	2	1	0	0	0	0	0	0	14	92	50
196	91	1	2	37	127.5735294	12.75735294	11.71721043	2.343442086	9.18467215	1.83693443	96.02941176	9.602941176	97.9731871	19.59463742	102.0241458	20.40482916	106.5441176	10.65441176	65.54132049	13.1082641	61.51566312	12.30313262	31.54411765	3.154411765	98.34472325	19.66894465	311.7688196	62.35376392	8.088235294	0.735294118	1.764705882	7	1	65	125	101	6.5	1	3	0	0	0	0	0	0	0	15	74	59
197	91	1	2	58	105.4166667	10.54166667	8.934424641	1.786884928	8.475343533	1.695068707	64.45833333	6.445833333	7.809235233	1.561847047	12.11516778	2.423033556	78.11111111	7.811111111	7.408492357	1.481698471	9.48455636	1.896911272	40.95833333	4.095833333	7.46340839	1.492681678	18.22195334	3.644390668	10	8.055555556	9.583333333	6	1	82	131	72	9.2	0	2	0	0	1	0	1	0	0	13	42	44
198	91	1	1	73	158.4583333	15.84583333	12.5102071	2.50204142	7.894950576	1.578990115	90.56944444	9.056944444	8.080277482	1.616055496	8.92163746	1.784327492	113.1990741	11.31990741	8.606446563	1.721289313	7.602930177	1.520586035	67.88888889	6.788888889	9.864655296	1.972931059	14.53058882	2.906117764	0.416666667	0.138888889	0.138888889	7	1	76	175	112		0	1	0	0	0	0	0	1	0	11	119	23
199	91	2	2	62	130.7692308	13.07692308	11.6766697	2.33533394	8.929218009	1.785843602	75.92307692	7.592307692	9.838386359	1.967677272	12.95836096	2.591672192	94.20512821	9.420512821	9.631926967	1.926385393	10.22441894	2.044883788	54.84615385	5.484615385	8.798601287	1.759720257	16.04233054	3.208466108	8.076923077	2.692307692	2.692307692	8	1	58	156	86	6.8	1	2	1	0	1	0	0	0	0	16	110	77
200	91	2	2	65	136.7083333	13.67083333	16.4680121	3.29360242	12.04609236	2.409218472	75.16666667	7.516666667	15.52372106	3.104744212	20.65240052	4.130480104	95.68055556	9.568055556	14.36397396	2.872794792	15.01242743	3.002485486	61.54166667	6.154166667	14.18781217	2.837562434	23.05399404	4.610798808	5.694444444	3.333333333	3.333333333	7	1	121	124	74	11.3	1	2	1	0	1	0	0	0	0	35	44	28
201	91	2	2	69	123.0833333	12.30833333	9.758708642	1.951741728	7.928537827	1.585707565	65.59722222	6.559722222	7.835742812	1.567148562	11.94523571	2.389047142	84.75925926	8.475925926	7.665589274	1.533117855	9.043955009	1.808791002	57.48611111	5.748611111	7.913249819	1.582649964	13.7654986	2.75309972	9.722222222	7.222222222	7.777777778	7	1	78	156	75	6	1	1	1	0	0	0	0	0	0	12	35	26
202	3	1	2	78	159.2857143	15.92857143	16.95436668	3.390873336	10.64399702	2.128799404	98.78571429	9.878571429	9.893110046	1.978622009	10.01471733	2.002943466	118.952381	11.8952381	11.12389984	2.224779968	9.351557115	1.870311423	60.5	6.05	12.95999763	2.591999526	21.42148368	4.284296736	1.428571429	0	0	6	1	89	124	78	8.9	0	2	1	0	1	0	0	0	0	19	55	45
203	6	2	2	81	141.0277778	14.10277778	16.59031808	3.318063616	11.76386549	2.352773098	76.77777778	7.677777778	12.54874689	2.509749378	16.34424342	3.268848684	98.19444444	9.819444444	12.57375735	2.51475147	12.80495799	2.560991598	64.25	6.425	13.18423087	2.636846174	20.52020369	4.104040738	4.861111111	2.5	2.083333333	6	1	60	128	72	10.5	1	2	0	0	1	0	0	0	0	18	30	41
204	91	2	2	69	125.7916667	12.57916667	10.1494987	2.02989974	8.068498473	1.613699695	76.27777778	7.627777778	10.97913799	2.195827598	14.39362592	2.878725184	92.78240741	9.278240741	9.050745432	1.810149086	9.754807711	1.950961542	49.51388889	4.951388889	12.14581949	2.429163898	24.53012632	4.906025264	9.027777778	1.527777778	3.75	7	1	56	148	80	6.8	1	2	0	0	1	0	0	0	1	16	185	75
205	91	1	2	53	105.8888889	10.58888889	8.776658473	1.755331695	8.288554697	1.657710939	62.58333333	6.258333333	8.541118441	1.708223688	13.64759272	2.729518544	77.01851852	7.701851852	7.507719322	1.501543864	9.747940452	1.94958809	43.30555556	4.330555556	8.986122147	1.797224429	20.75050656	4.150101312	10	8.333333333	9.305555556	6	1	60	108	90	7.4	1	1	0	0	0	0	0	1	0	24	140	71
206	91	1	2	72	126.1111111	12.61111111	8.011533158	1.602306632	6.35275757	1.270551514	74.33333333	7.433333333	8.077093327	1.615418665	10.86604484	2.173208968	91.59259259	9.159259259	6.807714997	1.361542999	7.432604324	1.486520865	51.77777778	5.177777778	9.134707412	1.826941482	17.64213878	3.528427756	9.722222222	1.944444444	3.055555556	7	1	111	155	103	7.7	0	2	0	0	0	0	0	0	0	12	70	50
207	2	1	3	72	135.7948718	13.57948718	11.83922892	2.367845784	8.718465406	1.743693081	63.61538462	6.361538462	26.82655341	5.365310682	42.16991466	8.433982932	87.67521368	8.767521368	20.85363743	4.170727486	23.78510021	4.757020042	72.17948718	7.217948718	20.3053944	4.06107888	28.13180752	5.626361504	5.897435897	5.128205128	4.615384615	6	2	90	175	102	6.8	0	1	1	0	0	0	0	1	1	35	97	40
208	3	2	2	77	145.1805556	14.51805556	15.86681042	3.173362084	10.92901894	2.185803788	77.68055556	7.768055556	13.56863241	2.713726482	17.46721856	3.493443712	100.1805556	10.01805556	12.36418391	2.472836782	12.34189993	2.468379986	67.5	6.75	15.55725455	3.11145091	23.04778451	4.609556902	3.194444444	2.777777778	2.083333333	7	1	88	212	101	10.4	0	2	1	1	1	0	0	0	0	14	110	65
209	4	1	2	78	131.1527778	13.11527778	11.70729846	2.341459692	8.926458638	1.785291728	79.84722222	7.984722222	11.15784285	2.23156857	13.97399	2.794798	96.94907407	9.694907407	10.20136229	2.040272458	10.5223927	2.10447854	51.30555556	5.130555556	10.52513944	2.105027888	20.51461938	4.102923876	7.638888889	1.805555556	2.638888889	7	1	71	135	71	8.4	0	2	1	0	1	0	0	1	1	18	74	85
210	6	2	2	87	116.6527778	11.66527778	10.3843866	2.07687732	8.901962561	1.780392512	57.86111111	5.786111111	7.135125482	1.427025096	12.33146987	2.466293974	77.45833333	7.745833333	6.870689714	1.374137943	8.870174994	1.774034999	58.79166667	5.879166667	10.10220656	2.020441312	17.18305865	3.43661173	9.861111111	9.305555556	9.444444444	6	1	78	137	77	7.8	0	2	0	0	1	0	0	0	0	24	168	84
212	91	1	3	74	153.9444444	15.39444444	11.4877631	2.29755262	7.46227845	1.49245569	74.66666667	7.466666667	7.595402612	1.519080522	10.17241421	2.034482842	101.0925926	10.10925926	7.341911803	1.468382361	7.262561593	1.452512319	79.27777778	7.927777778	11.33388565	2.26677713	14.29642199	2.859284398	0.694444444	2.222222222	0.555555556	7	2	78	138	70	7.6	0	1	1	0	0	0	1	1	0	35	250	74
213	91	2	2	70	117.3611111	11.73611111	7.58483579	1.516967158	6.462818661	1.292563732	74.375	7.4375	8.311603123	1.662320625	11.1752647	2.23505294	88.7037037	8.87037037	6.943220549	1.38864411	7.827430264	1.565486053	42.98611111	4.298611111	8.752453267	1.750490653	20.36111907	4.072223814	10	2.5	5.277777778	7	1	81	116	75	11.8	1	2	1	0	1	0	0	0	0	18	60	95
215	91	2	2	65	136.3611111	13.63611111	19.17620706	3.835241412	14.06281226	2.812562452	73.19444444	7.319444444	10.36739049	2.073478098	14.16417676	2.832835352	94.25	9.425	12.59390393	2.518780786	13.36223229	2.672446458	63.16666667	6.316666667	12.66135297	2.532270594	20.04435827	4.008871654	5.555555556	2.916666667	3.611111111	8	1	78	179	100	6.4	1	1	1	1	0	0	0	0	0	10	223	58
216	7	1	3	56	137.9305556	13.79305556	133.1327122	26.62654244	96.52155148	19.3043103	67.98611111	6.798611111	9.246991221	1.849398244	13.60129454	2.720258908	91.30092593	9.130092593	45.29745749	9.059491498	49.61336047	9.922672094	69.94444444	6.994444444	132.7012836	26.54025672	189.7238368	37.94476736	8.75	5.972222222	6.666666667	7	2	60	145	66		0	1	1	0	0	0	0	1	0	8	37	26
217	91	2	2	68	136.6388889	13.66388889	11.0813961	2.21627922	8.109986983	1.621997397	76.09722222	7.609722222	12.72809881	2.545619762	16.72610173	3.345220346	96.27777778	9.627777778	10.3065684	2.06131368	10.70503353	2.141006706	60.54166667	6.054166667	13.86345637	2.772691274	22.89903323	4.579806646	6.388888889	2.222222222	2.361111111	8	1	140	150	80	9	0	2	1	0	1	0	0	0	0	11	47	41
218	91	1	2	68	130.5277778	13.05277778	12.52037463	2.504074926	9.592115061	1.918423012	70.70833333	7.070833333	8.838834765	1.767766953	12.50041452	2.500082904	90.64814815	9.064814815	8.48286294	1.696572588	9.358010189	1.871602038	59.81944444	5.981944444	12.07059795	2.41411959	20.17838524	4.035677048	7.638888889	4.861111111	4.722222222	7	1	89	147	85	6.2	1	2	1	0	1	0	1	1	0	28	40	37
220	91	2	2	40	107.5277778	10.75277778	11.26376744	2.252753488	10.47521643	2.095043286	68.05555556	6.805555556	9.158831479	1.831766296	13.45787483	2.691574966	81.21296296	8.121296296	9.224602329	1.844920466	11.35853439	2.271706878	39.47222222	3.947222222	7.683844809	1.536768962	19.46646116	3.893292232	9.861111111	6.666666667	7.916666667	6	1	65	128	61	8.5	1	2	0	0	0	0	0	0	0	13	156	88
221	91	1	2	59	116.0277778	11.60277778	8.451972388	1.690394478	7.284438735	1.456887747	70.95833333	7.095833333	7.646111964	1.529222393	10.77549543	2.155099086	85.98148148	8.598148148	6.867830907	1.373566181	7.987569869	1.597513974	45.06944444	4.506944444	8.383965899	1.67679318	18.60232803	3.720465606	10	4.166666667	6.944444444	7	1	71	138	67	6.2	0	2	1	0	1	0	0	1	0	12	182	79
222	91	1	2	57	135.0416667	13.50416667	8.638983867	1.727796773	6.397272842	1.279454568	84.80555556	8.480555556	6.14528077	1.229056154	7.246318628	1.449263726	101.5509259	10.15509259	5.377504795	1.075500959	5.295377413	1.059075483	50.23611111	5.023611111	9.752562763	1.950512553	19.4134509	3.88269018	6.666666667	0.138888889	0.138888889	8	1	61	140	90	6.4	0	1	1	0	0	0	0	1	1	15	130	60
224	91	2	1	83	119.125	11.9125	12.60442299	2.520884598	10.58083777	2.116167554	60	6	12.80624847	2.561249694	21.34374746	4.268749492	79.70833333	7.970833333	10.49121214	2.098242428	13.16200163	2.632400326	59.125	5.9125	15.33011167	3.066022334	25.92830727	5.185661454	9.444444444	8.194444444	8.888888889	8	1	72	162	71	10.3	0	1	1	0	0	0	0	0	0	18	85	50
225	91	2	2	64	108.5972222	10.85972222	9.580878436	1.916175687	8.822397332	1.764479466	69.16666667	6.916666667	7.977079843	1.595415969	11.53312748	2.306625496	82.31018519	8.231018519	7.692918189	1.538583638	9.346253045	1.869250609	39.43055556	3.943055556	7.891565097	1.578313019	20.01383188	4.002766376	9.861111111	4.722222222	8.333333333	8	1	105	135	78	8.5	1	2	1	1	1	1	0	0	0	13	60	28
226	91	2	2	49	115.8611111	11.58611111	9.219247404	1.843849481	7.957154316	1.591430863	67.63888889	6.763888889	8.740879441	1.748175888	12.92286077	2.584572154	83.71296296	8.371296296	7.311385328	1.462277066	8.733874742	1.746774948	48.22222222	4.822222222	10.77715662	2.155431324	22.3489423	4.46978846	10	5.833333333	7.638888889	8	1	98	125	72	9.2	0	2	0	0	1	0	0	0	0	11	269	46
227	91	2	2	35	108.4722222	10.84722222	9.014811321	1.802962264	8.310709541	1.662141908	67.20833333	6.720833333	7.992844511	1.598568902	11.89263907	2.378527814	80.96296296	8.096296296	7.207750036	1.441550007	8.902527492	1.780505498	41.26388889	4.126388889	8.931654509	1.786330902	21.64520783	4.329041566	10	6.666666667	8.75	7	1	68	132	84	7.2	0	2	1	0	0	0	0	0	0	11	133	115
228	91	1	2	66	117.0694444	11.70694444	11.51890839	2.303781678	9.839380754	1.967876151	69.47222222	6.947222222	8.670773675	1.734154735	12.48092172	2.496184344	85.33796296	8.533796296	8.54326979	1.708653958	10.01110115	2.00222023	47.59722222	4.759722222	9.804655006	1.960931001	20.59921682	4.119843364	9.583333333	4.861111111	6.666666667	7	1	70	128	74	4.2	1	2	0	0	1	0	1	1	1	18	100	70
229	91	1	1	69	120.625	12.0625	16.25365614	3.250731228	13.47453359	2.694906718	75.56944444	7.556944444	11.12391965	2.22478393	14.72012893	2.944025786	91.06018519	9.106018519	12.44459727	2.488919454	13.66634303	2.733268606	45.05555556	4.505555556	9.932006717	1.986401343	22.04391133	4.408782266	8.611111111	3.055555556	5.138888889	6	1	88	123	85	7.55	1	2	1	0	1	1	0	1	1	18	97	180
230	91	2	2	83	128.4027778	12.84027778	9.979781987	1.995956397	7.772247735	1.554449547	63.19444444	6.319444444	9.851916077	1.970383215	15.58984522	3.117969044	85.79166667	8.579166667	10.51319128	2.102638256	12.25432689	2.450865378	65.20833333	6.520833333	10.88601312	2.177202624	16.69420543	3.338841086	8.194444444	8.194444444	7.5	7	2	85	148	96	5.94	0	1	0	0	0	0	0	0	0	12	169	100
231	1	2	1	69	131.6190476	13.16190476	31.9960563	6.39921126	24.30959415	4.86191883	75.23809524	7.523809524	24.88554754	4.977109508	33.07572774	6.615145548	28.4537037	2.84537037	47.40470403	9.480940806	166.6029299	33.32058598	16.44444444	1.644444444	26.74548212	5.349096424	162.6414453	32.52828906	6.363636364	5.714285714	4.761904762	6	1	140	145	82	8.76	1	2	1	0	1	1	0	0	0	27	18	120
232	91	1	2	77	132.2361111	13.22361111	8.609678562	1.721935712	6.51083769	1.302167538	81.26388889	8.126388889	8.549759993	1.709951999	10.52098307	2.104196614	98.69907407	9.869907407	8.91819187	1.783638374	9.035740157	1.807148031	50.97222222	5.097222222	9.748921533	1.949784307	19.1259496	3.82518992	7.916666667	0.555555556	0.972222222	8	2	110	132	92	12.16	0	2	1	1	1	0	0	1	0	19	91	145
233	91	2	2	82	119.9166667	11.99166667	11.99266208	2.398532416	10.00083008	2.000166016	70	7	11.41780177	2.283560354	16.31114538	3.262229076	87.31944444	8.731944444	11.19431969	2.238863938	12.81996211	2.563992422	49.91666667	4.991666667	14.69478206	2.938956412	29.4386285	5.8877257	9.722222222	4.583333333	6.944444444	7	2	90	121	69	9.13	0	2	1	0	1	0	0	0	0	12	69	105
234	91	2	2	76	140.4027778	14.04027778	12.46816761	2.493633522	8.880285563	1.776057113	78.11111111	7.811111111	10.27859194	2.055718388	13.15893705	2.63178741	99.54166667	9.954166667	10.81881476	2.163762952	10.86862931	2.173725862	62.29166667	6.229166667	14.30693469	2.861386938	22.96765436	4.593530872	4.305555556	2.222222222	1.25	7	2	90	167	97	6.86	1	2	1	1	1	0	0	0	0	18	75	60
235	16	1	3	70	129.7916667	12.97916667	13.94651504	2.789303008	10.74530854	2.149061708	80.20833333	8.020833333	10.91443998	2.182887996	13.60761348	2.721522696	97.31944444	9.731944444	11.14710816	2.229421632	11.45414282	2.290828564	49.58333333	4.958333333	13.22902272	2.645804544	26.68038197	5.336076394	7.777777778	0.972222222	3.055555556	8	3	95	146	82	4.38	0	2	1	0	1	0	0	1	1	5	35	55
236	91	2	2	66	110.3472222	11.03472222	10.561903	2.1123806	9.571516879	1.914303376	69.83333333	6.983333333	7.879372249	1.57587445	11.28311062	2.256622124	83.76851852	8.376851852	8.49351016	1.698702032	10.13926271	2.027852542	40.51388889	4.051388889	9.639988685	1.927997737	23.79428129	4.758856258	10	4.444444444	7.5	8	2	72	123	85	7.5	0	2	0	0	1	0	0	0	0	14	104	75
237	91	1	2	55	120.1805556	12.01805556	11.81587186	2.363174372	9.831766717	1.966353343	70.5	7.05	6.868995457	1.373799091	9.743255968	1.948651194	87.97685185	8.797685185	11.93347843	2.386695686	13.564339	2.7128678	49.68055556	4.968055556	10.75832647	2.151665294	21.65500436	4.331000872	9.166666667	4.722222222	6.666666667	7	2	105	120	87	4.9	0	1	0	0	1	0	0	1	0	19	62	90
238	91	2	2	58	125.6527778	12.56527778	10.36809804	2.073619608	8.251387851	1.65027757	78.80555556	7.880555556	9.434188485	1.886837697	11.9714764	2.39429528	95.01851852	9.501851852	10.81656541	2.163313082	11.38363929	2.276727858	46.84722222	4.684722222	10.97328346	2.194656692	23.42355201	4.684710402	9.027777778	1.25	2.777777778	7	2	68	138	87	5.4	0	2	0	0	1	0	0	0	0	16	60	45
239	91	2	2	64	116.4027778	11.64027778	9.906122338	1.981224468	8.510211292	1.702042258	65.79166667	6.579166667	9.531175681	1.906235136	14.48690414	2.897380828	83.3287037	8.33287037	10.18291137	2.036582274	12.22017255	2.44403451	50.61111111	5.061111111	7.916030367	1.583206073	15.64089425	3.12817885	9.722222222	6.944444444	8.055555556	6	2	80	139	85	6.47	1	1	0	0	1	0	0	0	0	12	30	80
240	91	2	2	66	133.0416667	13.30416667	12.75493553	2.550987106	9.587173587	1.917434717	68.73611111	6.873611111	12.41307019	2.482614038	18.0590231	3.61180462	91.26851852	9.126851852	15.4048789	3.08097578	16.87863367	3.375726734	64.30555556	6.430555556	11.41118662	2.282237324	17.7452578	3.54905156	6.805555556	6.111111111	5.416666667	7	2	159	151	68	6.9	0	1	1	0	0	0	0	0	0	14	20	55
241	91	2	2	74	125.5	12.55	19.46321919	3.892643838	15.50854119	3.101708238	84.56944444	8.456944444	16.04204545	3.20840909	18.96907986	3.793815972	98.65740741	9.865740741	15.40958507	3.081917014	15.61928848	3.123857696	40.93055556	4.093055556	16.38904339	3.277808678	40.04109686	8.008219372	7.083333333	0.972222222	2.638888889	6	2	78	168	79	6.12	1	2	1	0	1	0	0	0	0	16	30	70
242	91	2	3	74	137.8333333	13.78333333	16.34832119	3.269664238	11.86093436	2.372186872	64.29166667	6.429166667	13.8649802	2.77299604	21.56575016	4.313150032	89.75	8.975	13.26257634	2.652515268	14.77724383	2.955448766	73.54166667	7.354166667	15.80420474	3.160840948	21.49013675	4.29802735	5.555555556	5.833333333	5	8	3	96	136	73	8.04	1	1	1	1	0	1	0	1	0	20	20	60
243	91	1	2	68	130.7916667	13.07916667	10.74143943	2.148287886	8.21263289	1.642526578	74.66666667	7.466666667	8.457016422	1.691403284	11.32636128	2.265272256	94.25	9.425	11.81571458	2.363142916	12.5365672	2.50731344	56.125	5.6125	9.181944162	1.836388832	16.35981142	3.271962284	8.472222222	1.805555556	2.916666667	7	2	78	159	80	6.56	0	1	1	0	0	0	0	0	0	14	20	160
245	91	2	2	53	109.9305556	10.99305556	9.894266926	1.978853385	9.000470229	1.800094046	74.90277778	7.490277778	9.251052049	1.85021041	12.35074629	2.470149258	87.2037037	8.72037037	9.094970244	1.818994049	10.42956877	2.085913754	35.02777778	3.502777778	11.96705833	2.393411666	34.16448057	6.832896114	10	2.638888889	6.527777778	6	2	80	104	52	7.4	0	1	0	0	0	0	1	0	0	16	90	110
246	6	2	3	77	138.6388889	13.86388889	13.79763764	2.759527528	9.952213083	1.990442617	79.76388889	7.976388889	14.15258206	2.830516412	17.74309435	3.54861887	100.1111111	10.01111111	12.84590263	2.569180526	12.83164525	2.56632905	58.875	5.8875	13.44151389	2.688302778	22.83059685	4.56611937	5.138888889	2.361111111	1.666666667	6	3	68	146	71	6.39	0	2	1	1	1	0	0	0	0	18	60	90
247	91	2	2	72	133.625	13.3625	10.83218665	2.16643733	8.106407221	1.621281444	77.80555556	7.780555556	7.679566612	1.535913322	9.870203429	1.974040686	97.14814815	9.714814815	10.36786429	2.073572858	10.6722202	2.13444404	55.81944444	5.581944444	10.66166806	2.132333612	19.1002762	3.82005524	7.361111111	1.805555556	1.666666667	7	2	82	139	69	10.04	1	1	1	0	0	0	0	0	0	16	50	140
248	91	1	2	56	111.1388889	11.11388889	7.337546805	1.467509361	6.602141589	1.320428318	74.05555556	7.405555556	8.161898579	1.632379716	11.02131841	2.204263682	87.04166667	8.704166667	9.13760866	1.827521732	10.4979707	2.09959414	37.08333333	3.708333333	8.642753213	1.728550643	23.3063008	4.66126016	10	1.666666667	7.083333333	8	2	83	115	70	4.6	0	1	1	0	0	0	0	1	1	12	15	90
249	2	1	2	64	123.4390244	12.34390244	19.64567227	3.929134454	15.91528479	3.183056958	75.41463415	7.541463415	12.4839409	2.49678818	16.55373794	3.310747588	52.83796296	5.283796296	47.72397137	9.544794274	90.32136875	18.06427375	27.34722222	2.734722222	26.18469595	5.23693919	95.74901516	19.14980303	8.571428571	2.195121951	2.43902439	6	2	91	197	110	8.03	0	1	0	0	0	0	0	1	1	20	25	100
250	91	2	2	74	139.4861111	13.94861111	16.16812466	3.233624932	11.59120756	2.318241512	78.98611111	7.898611111	9.851707589	1.970341518	12.47270875	2.49454175	100.25	10.025	13.26906459	2.653812918	13.23597465	2.64719493	60.5	6.05	15.58167938	3.116335876	25.75484196	5.150968392	4.305555556	1.944444444	1.805555556	7	2	76	130	86	5.41	0	2	1	1	1	0	0	0	0	20	40	125
251	91	1	3	71	139.8888889	13.98888889	12.71857415	2.54371483	9.091911622	1.818382324	78.52777778	7.852777778	10.48536502	2.097073004	13.35242803	2.670485606	99.88425926	9.988425926	11.08935958	2.217871916	11.10220936	2.220441872	61.36111111	6.136111111	13.16986055	2.63397211	21.46287822	4.292575644	5	2.638888889	1.805555556	6	3	70	163	90	6.22	0	2	1	0	1	0	0	0	0	9	22	70
252	91	1	2	60	129.3333333	12.93333333	12.15741818	2.431483636	9.400065606	1.880013121	80.34722222	8.034722222	8.246484052	1.64929681	10.26355837	2.052711674	97.28703704	9.728703704	9.71395356	1.942790712	9.984838531	1.996967706	48.98611111	4.898611111	13.12399486	2.624798972	26.79125687	5.358251374	8.611111111	1.25	2.361111111	6	2	80	153	70	5.97	0	2	0	0	1	0	0	1	1	14
253	91	1	3	62	141.5416667	14.15416667	15.66276422	3.132552844	11.06583283	2.213166566	83.20833333	8.320833333	8.401772952	1.68035459	10.09727345	2.01945469	103.1944444	10.31944444	9.802390242	1.960478048	9.498951513	1.899790303	58.33333333	5.833333333	13.22609457	2.645218914	22.67330497	4.534660994	3.75	0	1.111111111	6	3	75	126	61	7.6	0	1	1	0	0	0	1	0	0	17	24	120
254	20	1	3	58	153.1111111	15.31111111	19.94256228	3.988512456	13.02489554	2.604979108	83.81944444	8.381944444	10.35745141	2.071490282	12.35686001	2.471372002	107.9305556	10.79305556	14.36631618	2.873263236	13.31070345	2.66214069	69.29166667	6.929166667	16.46287971	3.292575942	23.75881618	4.751763236	2.777777778	0.833333333	0.416666667	6	3	68	155	91	7.9	0	1	1	0	0	0	0	1	1	24	11	80
255	91	1	2	48	122.0694444	12.20694444	7.818948434	1.563789687	6.405328106	1.281065621	70.55555556	7.055555556	6.790401031	1.358080206	9.624190438	1.924838088	88.39351852	8.839351852	7.501346022	1.500269204	8.486307761	1.697261552	51.51388889	5.151388889	8.590845202	1.71816904	16.67675531	3.335351062	9.861111111	3.75	6.25	8	2	68	139	85	5.29	0	1	1	0	0	0	0	1	0	17	30	50
256	91	1	2	70	149.9027778	14.99027778	12.26372152	2.452744304	8.18111692	1.636223384	79.41666667	7.941666667	9.350378466	1.870075693	11.77382388	2.354764776	103.7314815	10.37314815	10.70629945	2.14125989	10.32116701	2.064233402	70.48611111	7.048611111	13.14704814	2.629409628	18.65196978	3.730393956	1.805555556	0.833333333	0.694444444	9	2	72	153	100	5.68	0	3	1	0	0	0	0	1	1	17	52	100
257	91	1	2	50	111.6805556	11.16805556	8.51481954	1.702963908	7.624263237	1.524852647	74.125	7.4125	7.999889964	1.599977993	10.79243165	2.15848633	87.1712963	8.71712963	8.354994019	1.670998804	9.584570121	1.916914024	37.55555556	3.755555556	8.206642601	1.64132852	21.85200693	4.370401386	10	3.055555556	6.111111111	7	2	70	128	86	6.12	0	3	0	0	0	0	0	0	0	12	30	110
258	91	2	1	78	126.5972222	12.65972222	11.77447672	2.354895344	9.300738605	1.860147721	74.625	7.4625	8.394225883	1.678845177	11.2485439	2.24970878	92.69907407	9.269907407	10.16547899	2.033095798	10.96610629	2.193221258	51.97222222	5.197222222	9.434686112	1.886937222	18.15332443	3.630664886	8.333333333	3.055555556	4.722222222	7	1	86	152	76	8.01	0	2	1	0	1	0	0	0	0	18	65	60
259	9	1	2	83	151.3888889	15.13888889	14.60325601	2.920651202	9.646187456	1.929237491	79.77777778	7.977777778	7.927883085	1.585576617	9.937457906	1.987491581	104.6203704	10.46203704	12.44748663	2.489497326	11.89776579	2.379553158	71.61111111	7.161111111	11.5069551	2.30139102	16.06867275	3.21373455	2.083333333	1.111111111	0.277777778	7	2	95	153	71	8.62	0	2	1	0	1	0	0	1	1	15	30	105
260	91	1	2	48	142.75	14.275	30.79726986	6.159453972	21.57426961	4.314853922	107	10.7	81.59829465	16.31965893	76.26008846	15.25201769	119.4027778	11.94027778	54.14545811	10.82909162	45.34689989	9.069379978	35.75	3.575	90.11381692	18.02276338	252.0666208	50.41332416	4.305555556	0.555555556	0.833333333	9	2	80	183	105	16.63	1	1	1	1	0	0	1			13	104	90
261	91	1	2	60	138.3333333	13.83333333	16.46336094	3.292672188	11.90122478	2.380244956	71.63888889	7.163888889	11.17127296	2.234254592	15.59386687	3.118773374	94.66203704	9.466203704	12.00319377	2.400638754	12.68005015	2.53601003	66.69444444	6.669444444	12.77501841	2.555003682	19.15454656	3.830909312	4.444444444	4.722222222	2.916666667	8	2	44	103	45	5.31	1	1	1	0	0	0	0	1	0	15	45	80
262	91	1	1	85	112.9166667	11.29166667	13.51446799	2.702893598	11.96853254	2.393706508	75.51388889	7.551388889	14.71321439	2.942642878	19.4841169	3.89682338	88.5787037	8.85787037	14.37405429	2.874810858	16.22743808	3.245487616	37.40277778	3.740277778	8.855108691	1.771021738	23.67500281	4.735000562	10	4.027777778	5	8	1	100	97	58	9.7	0	1	0	0	0	1	0	0	0	16	130	115
263	2	2	1	85	123.6774194	12.36774194	12.94980751	2.589961502	10.47063205	2.09412641	64.51612903	6.451612903	14.72117014	2.944234028	22.81781372	4.563562744	72.87037037	7.287037037	31.85444968	6.370889936	43.71385724	8.742771448	50.94444444	5.094444444	26.01889286	5.203778572	51.07307213	10.21461443	8.548387097	6.290322581	7.419354839	8	1	130	133	87	6	1	2	0	0	1	0	0	0	0	21	60	60
264	1	2	1	74	136.5238095	13.65238095	11.88957126	2.377914252	8.708789553	1.741757911	73	7.3	9.192388155	1.838477631	12.59231254	2.518462508	28.41203704	2.841203704	45.15386642	9.030773284	158.9251287	31.78502574	18.52777778	1.852777778	29.74443834	5.948887668	160.5396972	32.10793944	5.714285714	2.857142857	1.904761905	7	1	66	135	79	6.1	0	2	1	0	1	0	0	0	0	13	38	88
265	91	1	2	65	133.8888889	13.38888889	13.30313482	2.660626964	9.935951315	1.987190263	78.77777778	7.877777778	8.8703053	1.77406106	11.259908	2.2519816	97.67592593	9.767592593	9.725009661	1.945001932	9.956403862	1.991280772	55.11111111	5.511111111	12.41824595	2.48364919	22.53310758	4.506621516	6.944444444	1.805555556	2.222222222	7	2	66	155	77	5.6	0	1	1	0	0	0	0	1	1	12		80
266	91	1	2	56	118.2121212	11.82121212	12.65592148	2.531184296	10.70611148	2.141222296	74.02941176	7.402941176	9.974164487	1.994832897	13.47324563	2.694649126	41.94907407	4.194907407	45.29896031	9.059792062	107.9856023	21.59712046	19.22222222	1.922222222	26.51187468	5.302374936	137.9230475	27.5846095	9.393939394	3.823529412	5.588235294	7	2	68	133	81	5.6	0	1	0	0	0	0	0	1	1	12	42	99
267	91	2	2	71	135.0833333	13.50833333	11.04759231	2.209518462	8.178353342	1.635670668	72.58333333	7.258333333	8.738372556	1.747674511	12.03908963	2.407817926	94.58333333	9.458333333	12.45948049	2.491896098	13.17301902	2.634603804	62.5	6.25	13.09338076	2.618676152	20.94940922	4.189881844	7.083333333	3.888888889	3.194444444	6	2	112	135	75	6.7	0	2	1	0	1	0	1	0	0	14	155	85
268	91	2	2	74	123.75	12.375	11.1882106	2.23764212	9.040978259	1.808195652	81.45833333	8.145833333	11.23241975	2.24648395	13.7891598	2.75783196	96.23611111	9.623611111	11.67711638	2.335423276	12.13381988	2.426763976	42.29166667	4.229166667	9.75392662	1.950785324	23.06347181	4.612694362	9.444444444	1.666666667	3.055555556	7	2	118	135	90	5.6	0	2	1	0	1	1	0	0	0	14	167	113
269	91	2	2	76	143.7777778	14.37777778	12.59468055	2.51893611	8.759824183	1.751964837	60.86111111	6.086111111	12.09621703	2.419243406	19.87511698	3.975023396	89.45833333	8.945833333	12.75045643	2.550091286	14.25295549	2.850591098	82.91666667	8.291666667	14.26583627	2.853167254	17.20502867	3.441005734	4.305555556	8.055555556	6.388888889	8	2	50	150	50	6.1	0	1	1	1	1	0	0	0	0	13	285	64
270	91	1	1	50	133.375	13.3375	10.98582634	2.197165268	8.236795753	1.647359151	86.125	8.6125	8.737062871	1.747412574	10.14463033	2.028926066	102.6527778	10.26527778	11.1054749	2.22109498	10.81848455	2.16369691	47.25	4.725	8.418206293	1.683641259	17.81630961	3.563261922	7.361111111	0.694444444	0.972222222	9	1	87	136	93	5.2	0	3	1	0	0	0	0	1	1	18	25	85
271	91	1	1	73	111.0555556	11.10555556	14.46500283	2.893000566	13.02501505	2.60500301	69.16666667	6.916666667	8.884231957	1.776846391	12.84467271	2.568934542	83.2962963	8.32962963	9.460825341	1.892165068	11.35803843	2.271607686	41.88888889	4.188888889	12.99355805	2.59871161	31.0191041	6.20382082	9.583333333	5.694444444	7.916666667	7	1	79	128	88	5.1	0	1	1	0	0	0	0	1	1	18	30	95
272	91	1	2	75	140.5	14.05	13.45414748	2.690829496	9.575905682	1.915181136	82.52777778	8.252777778	12.60893069	2.521786138	15.2784081	3.05568162	102.587963	10.2587963	11.17697906	2.235395812	10.89501998	2.179003996	57.97222222	5.797222222	13.88075192	2.776150384	23.94379823	4.788759646	4.444444444	2.222222222	1.111111111	7	2	89	168	104	4.6	0	2	1	0	1	1	0	1	1	18	129	75
273	91	2	2	85	107.7916667	10.77916667	9.84089985	1.96817997	9.129555331	1.825911066	73.36111111	7.336111111	9.939685085	1.987937017	13.54898383	2.709796766	85.2962963	8.52962963	9.321514239	1.864302848	10.92839273	2.185678546	34.43055556	3.443055556	11.48646036	2.297292072	33.36124024	6.672248048	10	3.472222222	7.222222222	8	2					0	2	0	0	1	0	1	0	0	17	120	40
274	91	2	2	68	124.2638889	12.42638889	10.13290979	2.026581958	8.154347877	1.630869575	86.875	8.6875	10.3610015	2.0722003	11.92633266	2.385266532	99.82407407	9.982407407	10.5025479	2.10050958	10.52105717	2.104211434	37.38888889	3.738888889	9.881773741	1.976354748	26.42970689	5.285941378	9.722222222	0.555555556	1.25	8	2	121	145	100	8.1	0	2	1	0	1	0	0	0	0	11	70	105
275	91	2	2	85	126.9722222	12.69722222	15.9453046	3.18906092	12.55810469	2.511620938	64.98611111	6.498611111	15.17827678	3.035655356	23.35618569	4.671237138	86.24537037	8.624537037	16.0329271	3.20658542	18.58989883	3.717979766	61.98611111	6.198611111	14.66095039	2.932190078	23.65199256	4.730398512	8.055555556	6.805555556	6.805555556	7	2					0	2	1	0	1	0	0	0	0	18	115	85
276	91	2	2	74	157.7777778	15.77777778	12.24425387	2.448850774	7.760442591	1.552088518	98.66666667	9.866666667	13.59059327	2.718118654	13.77424993	2.754849986	118.9953704	11.89953704	13.56137074	2.712274148	11.39655324	2.279310648	59.11111111	5.911111111	13.7815508	2.75631016	23.31465361	4.662930722	0.416666667	0.138888889	0.138888889	7	2	137	165	117	4.8	0	2	1	0	1	0	0	0	0	16	75	68
277	91	2	3	73	132.3472222	13.23472222	13.14508393	2.629016786	9.932270366	1.986454073	66.83333333	6.683333333	9.30697149	1.861394298	13.92564313	2.785128626	89.44907407	8.944907407	11.1361133	2.22722266	12.44966862	2.489933724	65.51388889	6.551388889	11.94823701	2.389647402	18.23771603	3.647543206	7.083333333	6.388888889	5.694444444	6	3					0	1	1	1	0	0	0	0	0	18	114	75
278	91	1	1	80	117.1666667	11.71666667	19.94640707	3.989281414	17.02396051	3.404792102	78.08333333	7.808333333	11.81160804	2.362321608	15.12692599	3.025385198	91.80555556	9.180555556	13.51921487	2.703842974	14.7259224	2.94518448	39.08333333	3.908333333	19.27835391	3.855670782	49.32627867	9.865255734	9.305555556	2.083333333	4.444444444	7	1	79	132	84	6.3	1	2	1	0	1	1	0	0	0	17	192	40
279	91	1	2	35	149.3055556	14.93055556	11.18932954	2.237865908	7.494248619	1.498849724	91.93055556	9.193055556	11.37123426	2.274246852	12.36937403	2.473874806	111.9027778	11.19027778	12.58280088	2.516560176	11.24440441	2.248880882	57.375	5.7375	12.64180133	2.528360266	22.03364066	4.406728132	1.944444444	0.138888889	0.138888889	8	2	70	160	113	6.3	0	3	1	0	0	0	0	1	1	17	105	150
280	91	2	2	49	117.1527778	11.71527778	20.12472358	4.024944716	17.17818729	3.435637458	77.73611111	7.773611111	7.130559221	1.426111844	9.172775843	1.834555169	91.93981481	9.193981481	9.169645506	1.833929101	9.973530537	1.994706107	40.94444444	4.094444444	14.43673804	2.887347608	35.25933308	7.051866616	10	0.833333333	4.166666667	7	2	68	125	78	11	1	1	0	1	0	0	0	0	0	18	65	35
281	91	1	2	59	109.8194444	10.98194444	10.20401245	2.04080249	9.291626363	1.858325273	72.625	7.2625	11.85646255	2.37129251	16.32559387	3.265118774	86.00925926	8.600925926	8.590851527	1.718170305	9.988286844	1.997657369	36.36111111	3.636111111	9.524328457	1.904865691	26.19372226	5.238744452	9.861111111	3.888888889	6.388888889	7	2	66	130	87	3.9	0	1	0	0	0	0	0	1	0	16	170	110
282	91	1	1	79	156.6111111	15.66111111	164.1187783	32.82375566	104.7938279	20.95876558	76.5	7.65	11.06065225	2.21213045	14.45836895	2.89167379	97.75	9.775	13.2304422	2.64608844	13.53497924	2.706995848	61.04166667	6.104166667	11.49088739	2.298177478	18.82466193	3.764932386	4.722222222	3.055555556	2.5	7	1	96	165	102	6.7	0	2	1	0	1	0	0	0	0	16	75	85
283	91	1	1	80	124.4027778	12.44027778	10.15050089	2.030100178	8.159384434	1.631876887	83.27777778	8.327777778	9.269398726	1.853879745	11.13069894	2.226139788	97.375	9.7375	7.974713068	1.594942614	8.189692496	1.637938499	41.125	4.1125	10.93506764	2.187013528	26.58983012	5.317966024	9.444444444	0.277777778	1.25	7	1	86	123	78		0	2	0	0	1	0	0	0	1	16	69	60
284	4	2	2	76	127.0694444	12.70694444	12.95966265	2.59193253	10.19888196	2.039776392	63.15277778	6.315277778	7.477025322	1.495405064	11.83958265	2.36791653	85.52777778	8.552777778	11.98456885	2.39691377	14.01248712	2.802497424	63.91666667	6.391666667	10.33761081	2.067522162	16.17357623	3.234715246	8.194444444	7.5	6.805555556	7	2	63	142	63		0	1	1	0	0	1	0	0	0	17	225	35
285	91	1	2	33	125.75	12.575	12.89912105	2.57982421	10.25775034	2.051550068	81.27777778	8.127777778	10.52725801	2.105451602	12.95219714	2.590439428	96.82407407	9.682407407	11.23639462	2.247278924	11.60495954	2.320991908	44.47222222	4.447222222	12.8314888	2.56629776	28.85281679	5.770563358	8.888888889	1.666666667	2.777777778	8	2	101	115	67	5.1	0	2	0	0	1	0	0	1	0	17	92	65
286	3	2	1	72	129.9545455	12.99545455	20.71226453	4.142452906	15.93808394	3.187616788	67.04545455	6.704545455	10.12754328	2.025508656	15.10548828	3.021097656	81.29166667	8.129166667	27.65639481	5.531278962	34.021193	6.8042386	57.66666667	5.766666667	23.47788891	4.695577782	40.71310215	8.14262043	6.515151515	6.363636364	6.212121212	7	1	87	154	126	7.8	0	1	1	0	0	0	0	0	0	22	20	90
287	91	1	2	56	135.3194444	13.53194444	15.81924874	3.163849748	11.6902998	2.33805996	82.91666667	8.291666667	10.60792953	2.121585906	12.79348286	2.558696572	101.162037	10.1162037	11.82805781	2.365611562	11.69219023	2.338438046	52.40277778	5.240277778	17.39812174	3.479624348	33.2007624	6.64015248	5.694444444	0.694444444	1.111111111	7	2	78	145	85	5.6	1	1	0	0	0	0	0	1	1	16	99	50
288	91	1	2	72	121.3333333	12.13333333	10.93643606	2.187287212	9.013546207	1.802709241	61.91666667	6.191666667	9.896293231	1.979258646	15.98324613	3.196649226	82.65277778	8.265277778	10.37036187	2.074072374	12.5469006	2.50938012	59.41666667	5.941666667	12.15017533	2.430035066	20.44910294	4.089820588	9.722222222	8.75	8.472222222	8	2	94	150	80	5.1	1	1	1	0	0	0	0	0	0	10	48	80
289	91		2		131.8194444	13.18194444	19.02431831	3.804863662	14.43210324	2.886420648	67.20833333	6.720833333	12.77203977	2.554407954	19.00365497	3.800730994	90.25	9.025	14.29389158	2.858778316	15.83810701	3.167621402	66	6.6	15.44093699	3.088187398	23.39535908	4.679071816	6.25	6.388888889	5.694444444	8	2						2
290	91	2	1	47	110.0277778	11.00277778	12.56529114	2.513058228	11.42010808	2.284021616	66.61111111	6.661111111	11.79108706	2.358217412	17.70138174	3.540276348	81.61111111	8.161111111	11.83030775	2.36606155	14.49595232	2.899190464	43.41666667	4.341666667	13.22795801	2.645591602	30.46746568	6.093493136	9.861111111	6.666666667	8.611111111	7	1	87	124	80		0	2	0	0	1	0	0	0	0	25	45	100
291	56	1	2	70	126.1111111	12.61111111	12.26417611	2.452835222	9.724897356	1.944979471	62.59722222	6.259722222	7.538931299	1.50778626	12.04355566	2.408711132	84.51851852	8.451851852	9.294164775	1.858832955	10.99660162	2.199320324	63.51388889	6.351388889	11.6824089	2.33648178	18.39347126	3.678694252	8.611111111	8.333333333	8.055555556	8	2	71	166	77	7.2	1	1	1	1	0	0	0	1	1	12	204	95
292	91	1	2	63	128.6388889	12.86388889	72.33963431	14.46792686	56.23465418	11.24693084	67	6.7	7.685728497	1.537145699	11.47123656	2.294247312	88.51851852	8.851851852	27.07006436	5.414012872	30.58124426	6.116248852	61.63888889	6.163888889	71.50816078	14.30163216	116.011437	23.2022874	9.583333333	5.972222222	7.083333333	8	2	58	125	85	6.2	1	2	1	1	0	0	0	1	0	19	113	60
293	3	2	1	62	144.2083333	14.42083333	145.3586083	29.07172166	100.797648	20.1595296	63.375	6.3375	13.49328211	2.698656422	21.29117492	4.258234984	85.54166667	8.554166667	16.90898378	3.381796756	19.76695619	3.953391238	64.04166667	6.404166667	19.16969256	3.833938512	29.93315689	5.986631378	6.805555556	7.638888889	6.527777778	7	1	78	131	70		0	1	1	1	0	0	0	0	0	14	370	80
294	9	2	2	73	143.6944444	14.36944444	149.2278378	29.84556756	103.8508054	20.77016108	91.34722222	9.134722222	160.8949583	32.17899166	176.1355785	35.2271157	92.93055556	9.293055556	57.97182245	11.59436449	62.38187441	12.47637488	51.41666667	5.141666667	77.23181677	15.44636335	150.2077474	30.04154948	8.472222222	5.694444444	6.25	7	2	72	88	55		0	2	1	1	1	1	0	0	0	20	107	150
295	2	1	2	70	95.72093023	9.572093023	38.6130533	7.72261066	40.33919562	8.067839124	57.95348837	5.795348837	24.81258656	4.962517312	42.81465578	8.562931156	43.4537037	4.34537037	43.55175381	8.710350762	100.2256427	20.04512854	23.94444444	2.394444444	25.56785443	5.113570886	106.7799025	21.3559805	8.636363636	6.976744186	6.744186047	7	2	120	120	80	11.5	0	2	1	1	1	0	0	1	0	14	40	75
296	91	1	3	68	127.875	12.7875	10.62807536	2.125615072	8.311300381	1.662260076	77.26388889	7.726388889	10.35835793	2.071671586	13.40646721	2.681293442	95.06481481	9.506481481	11.15681913	2.231363826	11.73601311	2.347202622	50.61111111	5.061111111	14.89735354	2.979470708	29.43494662	5.886989324	8.75	2.361111111	3.333333333	8	3	70	145	118		0	2	1	0	1	0	0	0	0	17	35	35
297	91	2	2	48	104	10.4	8.024610034	1.604922007	7.715971187	1.543194237	59.70833333	5.970833333	10.24549025	2.04909805	17.15923	3.431846	75.05555556	7.505555556	9.803866887	1.960773377	13.06214685	2.61242937	44.29166667	4.429166667	9.021785058	1.804357012	20.36903494	4.073806988	10	8.194444444	9.444444444	8	2	121	106	74	8.9	0	3	0	0	0	0	0	0	0	20	88	100
298	91	2	2	43	103.3055556	10.33055556	8.267770258	1.653554052	8.003219395	1.600643879	66.15277778	6.615277778	8.76558527	1.753117054	13.25051731	2.650103462	79.37037037	7.937037037	10.00462421	2.000924842	12.60498618	2.520997236	37.15277778	3.715277778	10.17544645	2.03508929	27.38811755	5.47762351	10	6.666666667	8.75	8	2	89	138	76	4.6	0	3	0	0	0	0	0	0	0	11	55	60
299	91	2	2	50	114.4305556	11.44305556	12.36171553	2.472343106	10.80281003	2.160562006	76.09722222	7.609722222	9.264744202	1.85294884	12.17487831	2.434975662	89.34722222	8.934722222	9.633249265	1.926649853	10.78181171	2.156362342	38.33333333	3.833333333	10.22562371	2.045124742	26.67554012	5.335108024	9.722222222	2.361111111	5.694444444	7	2	72	152	98	5.6	1	1	1	0	0	0	0	0	0	12	184	38
300	91	1	2	62	116.7083333	11.67083333	8.919732043	1.783946409	7.642755053	1.528551011	78.31944444	7.831944444	9.628049382	1.925609876	12.29330653	2.458661306	91.44907407	9.144907407	8.081385656	1.616277131	8.837033877	1.767406775	38.38888889	3.838888889	10.57442511	2.114885022	27.54553574	5.509107148	10	1.527777778	5.138888889	7	2	100	128	60	5.9	0	2	0	0	1	0	0	1	1	20	75	56
301	1	2	2	75	123.35	12.335	11.17928065	2.23585613	9.063056868	1.812611374	81.3	8.13	11.44828188	2.289656376	14.08152752	2.816305504	27.01851852	2.701851852	44.5024973	8.90049946	164.7110935	32.9422187	11.68055556	1.168055556	19.59507439	3.919014878	167.7580685	33.5516137	8.571428571	2	3.5	8	2	79	155	83	7.7	1	2	0	0	1	0	0	0	0	19	93	50
302	91	1	2	48	117.2777778	11.72777778	9.384167401	1.87683348	8.001658608	1.600331722	80.52777778	8.052777778	7.507690371	1.501538074	9.32310636	1.864621272	93.33333333	9.333333333	8.608871939	1.721774388	9.223791363	1.844758273	36.75	3.675	7.43563934	1.487127868	20.23303222	4.046606444	10	0.694444444	3.055555556	7	2	65	148	90	4.7	1	3	0	0	0	0	0	1	1	7	40	35
303	91	2	2	78	111.6944444	11.16944444	11.1451864	2.22903728	9.978281784	1.995656357	66.34722222	6.634722222	7.851006434	1.570201287	11.83321045	2.36664209	82.12962963	8.212962963	9.436975782	1.887395156	11.49034255	2.29806851	45.34722222	4.534722222	8.311132399	1.66222648	18.32776517	3.665553034	10	6.944444444	8.472222222	8	2	90	131	72	6.7	0	2	0	0	1	0	0	0	0	20	110	155
304	91	1	2	65	140.9166667	14.09166667	9.219926369	1.843985274	6.542821788	1.308564358	92.45833333	9.245833333	10.24480287	2.048960574	11.08045376	2.216090752	109.25	10.925	9.251104912	1.850220982	8.467830583	1.693566117	48.45833333	4.845833333	11.38313244	2.276626488	23.49055706	4.698111412	4.861111111	0	0	7	2	78	150	100	4.9	0	1	1	0	0	0	0	1	1	8	197	72
305	91	1	3	65	133.1666667	13.31666667	8.772556439	1.754511288	6.587651894	1.317530379	82.77777778	8.277777778	8.513820119	1.702764024	10.28515182	2.057030364	100.2268519	10.02268519	9.507402007	1.901480401	9.485883106	1.897176621	50.38888889	5.038888889	10.02469564	2.004939128	19.89465508	3.978931016	7.638888889	0.694444444	0.833333333	9	3	96	143	92		0	1	1	1	0	0	0	0	0	7	70	110
306	67	1	3	72	141.125	14.1125	26.57433767	5.314867534	18.83035442	3.766070884	62.48611111	6.248611111	9.934990173	1.986998035	15.8995175	3.1799035	89.35185185	8.935185185	12.86706911	2.573413822	14.40045041	2.880090082	78.63888889	7.863888889	25.6686939	5.13373878	32.64122149	6.528244298	4.166666667	7.638888889	5.833333333	6	3	91	103	61		0	1	1	1	0	0	0	0	0	33	130	130
307	2	1	3	64	125.0232558	12.50232558	26.76661778	5.353323556	21.40931109	4.281862218	64.88372093	6.488372093	10.08584416	2.017168832	15.544491	3.1088982	51.66666667	5.166666667	45.00725033	9.001450066	87.11080709	17.42216142	35.91666667	3.591666667	33.67983055	6.73596611	93.77215002	18.75443	6.976744186	7.906976744	5.813953488	7	3	157	87	58		0	1	1	0	0	0	0	1	1	35	383	60
308	91	1	3	48	139.5416667	13.95416667	11.80228851	2.360457702	8.457895618	1.691579124	93.73611111	9.373611111	12.72016593	2.544033186	13.57018739	2.714037478	109.7685185	10.97685185	13.0011001	2.60022002	11.84410637	2.368821274	45.80555556	4.580555556	13.18624859	2.637249718	28.78744385	5.75748877	5.277777778	0.277777778	0.277777778	8	3	74	152	105		0	2	1	0	1	0	0	0	1	13	43	100
309	91	1	1	52	117.8039216	11.78039216	13.30867327	2.661734654	11.2973092	2.25946184	80.11764706	8.011764706	10.42621131	2.085242262	13.01362646	2.602725292	66.30092593	6.630092593	44.06412171	8.812824342	66.46079387	13.29215877	26.69444444	2.669444444	20.24194424	4.048388848	75.82830309	15.16566062	9.230769231	1.176470588	4.117647059	8	1	65	130	70		0	1	0	0	0	0	0	1	0	15	167	115
310	91	1	3	35	122.2638889	12.22638889	10.94415151	2.188830302	8.951254217	1.790250843	68.58333333	6.858333333	7.91103704	1.582207408	11.53492642	2.306985284	87.19907407	8.719907407	9.378605781	1.875721156	10.75539606	2.151079212	53.68055556	5.368055556	8.962875527	1.792575105	16.69668921	3.339337842	9.722222222	5.277777778	6.805555556	7	3	86	133	79		0	1	0	1	0	0	0	0	0	28	200	55
311	91	2	2	82	114.6346154	11.46346154	8.992434393	1.798486879	7.844431949	1.56888639	66.55769231	6.655769231	7.193170676	1.438634135	10.80742199	2.161484398	60.40740741	6.040740741	38.83858584	7.767717168	64.29440943	12.85888189	34.72222222	3.472222222	22.50960497	4.501920994	64.82766233	12.96553247	10	7.692307692	8.461538462	7	2	120	155	80	6.9	0	1	1	0	0	0	0	0	0	22	155	40
312	91	1	1	49	108.0555556	10.80555556	12.2046965	2.4409393	11.2948348	2.25896696	67.13888889	6.713888889	9.746513361	1.949302672	14.5169417	2.90338834	81.41666667	8.141666667	11.07405009	2.214810018	13.60169918	2.720339836	40.91666667	4.091666667	6.738056727	1.347611345	16.46775575	3.29355115	9.722222222	5.833333333	8.055555556	8	1	78	129	77		0	3	1	0	0	0	0	0	0	8	115	55
313	91	2	1	86	109.0833333	10.90833333	11.06797181	2.213594362	10.14634543	2.029269086	60.11111111	6.011111111	9.752653024	1.950530605	16.22437656	3.244875312	77.5462963	7.75462963	12.94000911	2.588001822	16.68681772	3.337363544	48.97222222	4.897222222	8.796561784	1.759312357	17.96234964	3.592469928	10	8.611111111	8.611111111	8	1	89	139	69		0	2	0	1	1	0	0	0	0	15	60	145
314	91	1	2	42	142	14.2	18.71329741	3.742659482	13.17837846	2.635675692	87.36363636	8.736363636	9.198567082	1.839713416	10.52905701	2.105811402	49.15277778	4.915277778	54.64020708	10.92804142	111.1640268	22.23280536	25.04166667	2.504166667	30.50256858	6.100513716	121.8072622	24.36145244	5	0.303030303	0.303030303	7	2	72	149	102		0	3	1	0	0	0	0	1	0	3	45	45
315	91	2	2	73	128	12.8	11.10639963	2.221279926	8.676874709	1.735374942	66.93055556	6.693055556	8.985632333	1.797126467	13.42530666	2.685061332	88.00925926	8.800925926	9.848138329	1.969627666	11.1898889	2.23797778	61.06944444	6.106944444	9.00129316	1.800258632	14.73943843	2.947887686	8.333333333	6.25	6.111111111	7	2	70	150	73	11.8	0	1	1	1	0	0	0	0	0	12	95	60
316	91	1	2	63	133.1458333	13.31458333	13.72835175	2.74567035	10.31076333	2.062152666	61.47916667	6.147916667	9.344447853	1.868889571	15.19937299	3.039874598	57.87037037	5.787037037	42.47368901	8.494737802	73.39453461	14.67890692	47.77777778	4.777777778	35.05055593	7.010111186	73.36162869	14.67232574	7.083333333	8.541666667	6.666666667	7	2	33	150	65	4.7	0	2	0	0	0	0	0	1	0	12	41	75
317	91	1	2	64	138.0833333	13.80833333	12.76742113	2.553484226	9.246171004	1.849234201	74.97222222	7.497222222	11.01595798	2.203191596	14.69338597	2.938677194	97.03703704	9.703703704	13.33128571	2.666257142	13.73834787	2.747669574	63.11111111	6.311111111	12.53901579	2.507803158	19.86815883	3.973631766	5.555555556	2.916666667	2.777777778	7	2	84	120	80	5.55	1	2	1	0	1	0	0	1	1	12	67	30
318	91	1	2	64	115.5138889	11.55138889	16.74497449	3.348994898	14.49607025	2.89921405	72.5	7.25	8.235956891	1.647191378	11.35994054	2.271988108	87.98148148	8.798148148	9.248929031	1.849785806	10.51235882	2.102471764	44.40277778	4.440277778	9.70938231	1.941876462	21.86661015	4.37332203	9.583333333	3.75	6.25	8	2	95	138	80	4.83	1	1	1	0	0	0	0	1	0	12	105	45
[truncated: 12 more columns]
